# Supplementary material for: Defining the Transcriptional Landscape during Cytomegalovirus Latency with Single-Cell RNA Sequencing
Source: mBio. 2018 Mar 13;9(2):e00013-18. doi: 10.1128/mBio.00013-18 (PMC5850328; doi:10.1128/mBio.00013-18)
Supplement: TABLE S1 [file mbo002183781st1.xlsx]

## Sheet: S1A - GTEx HCMV reads per gene
Table S1A: Summary of HCMV reads in GTEx samples
Columns indicate: Sample ID, subject ID, Tissue, HCMV Sero Status, number of reads (in millions), number of aligned reads (in millions), number of HCMV reads, number of HCMV reads not including UL126. Columns I to end indicate the number of reds for each indicated gene.
Sample	Subject	Tissue	HCMV Sero Status	millions reads	millions aligned reads	HCMV reads	HCMV reads wo UL126	RNA2.7	RNA1.2	US33A	UL126R	RNA4.9	UL22A	UL36	UL5	UL132_148	UL123	UL82	UL112	US3	UL42_43	UL136_135_133	UL13	UL40	UL49_50_51	US27	UL122	UL138	UL69	UL27	UL83	UL99	UL115	UL38	US18	UL25	UL78	UL26	UL141	US13_14	UL34	UL23	US1_2	UL17	UL54	UL48_or_48A	UL73_74A	UL145	UL30A
Sum						1891	1827	700	78	77	60	59	50	34	32	31	30	33	24	24	20	19	17	17	17	16	16	16	16	15	15	14	14	14	14	13	13	13	12	12	11	11	10	9	9	8	8	8	8
SRR1312522	GTEX-12ZZW	Lung	unk	39.631	39.0207	735	735	399	30	5	0	36	17	2	14	6	0	2	4	0	4	7	9	5	7	7	0	6	4	0	5	6	2	0	7	1	4	0	1	4	3	2	5	3	7	3	4	7	2
SRR1102467	GTEX-X88G	Skin	unk	39.8995	38.8382	329	329	138	18	5	0	7	21	0	9	14	1	19	0	1	2	1	1	3	2	5	0	4	1	0	4	6	1	2	2	8	4	0	5	0	1	1	0	0	0	2	1	1	3
SRR1072345	GTEX-X88G	Blood	unk	39.707	38.6786	255	253	2	0	37	0	0	2	20	1	5	21	4	10	12	4	4	2	1	2	1	8	1	4	13	2	1	5	6	2	2	3	7	4	2	5	5	3	2	1	1	0	0	1
SRR1485631	GTEX-12ZZW	Adipose_Tissue	unk	29.7778	29.1167	217	217	120	23	0	0	5	9	0	3	1	0	7	1	0	4	1	0	3	0	1	0	2	1	0	1	0	0	0	0	2	1	0	0	0	0	0	0	1	1	1	2	0	0
SRR821072	GTEX-POMQ	Ovary	pos	52.3022	49.708	40	40	10	0	0	0	7	0	0	5	0	0	0	0	0	0	0	1	2	0	2	0	0	0	0	0	0	0	0	1	0	1	0	1	3	0	0	0	0	0	0	1	0	0
SRR1433044	GTEX-12ZZW	Blood	unk	59.2368	58.2653	38	38	0	0	7	0	0	0	4	0	0	4	0	2	3	1	1	1	1	1	0	2	1	0	0	0	1	2	0	0	0	0	1	0	0	0	0	0	3	0	0	0	0	0
SRR1329047	GTEX-13PL7	Blood	pos	50.9488	50.0215	34	34	0	0	4	0	0	0	2	0	0	3	0	1	2	1	1	0	0	0	0	0	0	1	0	0	0	0	4	0	0	0	0	0	0	0	0	1	0	0	0	0	0	0
SRR661577	GTEX-T2YK	Blood	unk	50.857	28.0324	25	25	0	0	3	0	0	1	1	0	0	0	1	0	4	1	0	1	0	0	0	4	1	3	0	0	0	0	0	0	0	0	0	0	0	0	1	0	0	0	0	0	0	0
SRR1337606	GTEX-13NYS	Adipose_Tissue	unk	43.4149	42.7115	15	15	1	1	2	0	0	0	0	0	0	0	0	0	0	0	4	1	0	0	0	0	0	0	0	0	0	1	0	0	0	0	0	0	2	0	0	1	0	0	0	0	0	0
SRR1388788	GTEX-12ZZW	Colon	unk	35.06	34.1694	15	15	5	2	0	0	0	0	0	0	0	0	0	1	0	3	0	0	0	0	0	0	0	1	0	0	0	0	0	0	0	0	0	0	0	0	0	0	0	0	0	0	0	1
SRR1366919	GTEX-12ZZW	Esophagus	unk	32.705	31.8742	11	11	4	2	0	0	2	0	0	0	0	0	0	0	0	0	0	0	0	2	0	0	0	0	0	0	0	0	0	0	0	0	0	0	0	0	0	0	0	0	0	0	0	0
SRR1413644	GTEX-13PL7	Lung	pos	41.4166	39.0186	10	10	1	0	1	0	0	0	0	0	0	0	0	2	2	0	0	0	0	0	0	0	0	0	0	0	0	0	0	0	0	0	0	0	0	0	0	0	0	0	0	0	0	0
SRR1500472	GTEX-Y3IK	Adipose_Tissue	pos	56.2769	54.4929	8	8	6	0	0	0	0	0	0	0	2	0	0	0	0	0	0	0	0	0	0	0	0	0	0	0	0	0	0	0	0	0	0	0	0	0	0	0	0	0	0	0	0	0
SRR1360460	GTEX-11WQC	Blood	unk	36.8619	36.3643	7	7	0	1	4	0	0	0	0	0	0	1	0	0	0	0	0	0	0	0	0	0	0	0	0	0	0	0	0	0	0	0	0	0	0	0	0	0	0	0	0	0	0	0
SRR1343898	GTEX-12ZZW	Skin	unk	37.0545	36.332	7	7	4	0	0	0	0	0	1	0	0	0	0	0	0	0	0	0	0	0	0	0	0	0	0	0	0	0	0	0	0	0	0	0	1	0	0	0	0	0	0	0	0	0
SRR1093053	GTEX-X88G	Blood_Vessel	unk	40.1347	39.1675	6	6	0	0	0	0	0	0	0	0	1	0	0	0	0	0	0	0	0	0	0	0	0	0	2	1	0	0	0	0	0	0	0	0	0	0	0	0	0	0	0	0	0	0
SRR1085519	GTEX-X88G	Muscle	unk	39.3939	38.4839	6	6	2	0	1	0	0	0	1	0	0	0	0	0	0	0	0	0	0	0	0	0	1	0	0	0	0	0	0	0	0	0	0	0	0	0	0	0	0	0	0	0	0	0
SRR1070713	GTEX-XYKS	Adipose_Tissue	pos	45.5176	44.2932	5	5	0	0	3	0	0	0	0	0	0	0	0	0	0	0	0	0	0	1	0	0	0	0	0	1	0	0	0	0	0	0	0	0	0	0	0	0	0	0	0	0	0	0
SRR1072871	GTEX-XYKS	Blood	pos	47.9846	46.8521	4	2	0	0	2	1	0	0	1	0	0	0	0	0	0	0	0	0	0	0	0	0	0	0	0	0	0	0	0	0	0	0	0	0	0	0	0	0	0	0	0	0	0	0
SRR1454460	GTEX-13PL7	Ovary	pos	49.2906	48.4083	4	4	2	0	0	0	0	0	0	0	0	0	0	0	0	0	0	1	0	0	0	0	0	0	0	0	0	0	0	0	0	0	0	0	0	0	0	0	0	0	0	0	0	0
SRR1082883	GTEX-X88G	Adipose_Tissue	unk	40.775	39.7311	4	4	0	0	0	0	0	0	0	0	0	0	0	0	0	0	0	0	0	0	0	0	0	0	0	0	0	2	0	2	0	0	0	0	0	0	0	0	0	0	0	0	0	0
SRR1415684	GTEX-14E6C	Blood	unk	39.9046	38.2326	4	4	0	0	0	0	0	0	1	0	0	0	0	1	0	0	0	0	0	0	0	0	0	0	0	0	0	1	0	0	0	0	0	1	0	0	0	0	0	0	0	0	0	0
SRR1394406	GTEX-YBZK	Blood	unk	57.312	54.6699	4	4	0	0	1	0	0	0	0	0	0	0	0	0	0	0	0	0	0	0	0	0	0	0	0	0	0	0	0	0	0	0	1	0	0	0	0	0	0	0	0	0	0	0
SRR1393026	GTEX-11ONC	Breast	unk	35.8646	34.8065	4	4	1	0	0	0	0	0	0	0	0	0	0	0	0	0	0	0	1	1	0	0	0	0	0	0	0	0	0	0	0	0	0	0	0	0	0	0	0	0	0	0	0	1
SRR660354	GTEX-T2YK	Skin	unk	55.464	35.4748	4	4	0	0	0	0	0	0	0	0	0	0	0	0	0	0	0	0	0	0	0	0	0	0	0	0	0	0	0	0	0	0	4	0	0	0	0	0	0	0	0	0	0	0
SRR614407	GTEX-OHPJ	Blood_Vessel	neg	42.2357	37.5434	3	0	0	0	0	3	0	0	0	0	0	0	0	0	0	0	0	0	0	0	0	0	0	0	0	0	0	0	0	0	0	0	0	0	0	0	0	0	0	0	0	0	0	0
SRR615635	GTEX-OXRL	Muscle	pos	40.8665	38.1081	3	0	0	0	0	3	0	0	0	0	0	0	0	0	0	0	0	0	0	0	0	0	0	0	0	0	0	0	0	0	0	0	0	0	0	0	0	0	0	0	0	0	0	0
SRR615623	GTEX-OXRL	Skin	pos	41.4573	35.0687	3	0	0	0	0	3	0	0	0	0	0	0	0	0	0	0	0	0	0	0	0	0	0	0	0	0	0	0	0	0	0	0	0	0	0	0	0	0	0	0	0	0	0	0
SRR614071	GTEX-NPJ8	Brain	unk	53.9902	37.8849	3	0	0	0	0	3	0	0	0	0	0	0	0	0	0	0	0	0	0	0	0	0	0	0	0	0	0	0	0	0	0	0	0	0	0	0	0	0	0	0	0	0	0	0
SRR614936	GTEX-OHPM	Lung	neg	43.8292	37.8027	2	0	0	0	0	2	0	0	0	0	0	0	0	0	0	0	0	0	0	0	0	0	0	0	0	0	0	0	0	0	0	0	0	0	0	0	0	0	0	0	0	0	0	0
SRR612779	GTEX-OHPK	Blood_Vessel	pos	60.2653	51.557	2	0	0	0	0	2	0	0	0	0	0	0	0	0	0	0	0	0	0	0	0	0	0	0	0	0	0	0	0	0	0	0	0	0	0	0	0	0	0	0	0	0	0	0
SRR613198	GTEX-OXRL	Blood_Vessel	pos	50.4687	41.1623	2	0	0	0	0	2	0	0	0	0	0	0	0	0	0	0	0	0	0	0	0	0	0	0	0	0	0	0	0	0	0	0	0	0	0	0	0	0	0	0	0	0	0	0
SRR818622	GTEX-POMQ	Esophagus	pos	49.6812	47.3959	2	0	0	0	0	2	0	0	0	0	0	0	0	0	0	0	0	0	0	0	0	0	0	0	0	0	0	0	0	0	0	0	0	0	0	0	0	0	0	0	0	0	0	0
SRR614623	GTEX-OXRK	Nerve	pos	54.8519	40.7001	2	0	0	0	0	2	0	0	0	0	0	0	0	0	0	0	0	0	0	0	0	0	0	0	0	0	0	0	0	0	0	0	0	0	0	0	0	0	0	0	0	0	0	0
SRR815280	GTEX-NFK9	Prostate	pos	85.5938	80.5438	2	0	0	0	0	2	0	0	0	0	0	0	0	0	0	0	0	0	0	0	0	0	0	0	0	0	0	0	0	0	0	0	0	0	0	0	0	0	0	0	0	0	0	0
SRR613663	GTEX-OXRK	Skin	pos	50.6406	41.0543	2	0	0	0	0	2	0	0	0	0	0	0	0	0	0	0	0	0	0	0	0	0	0	0	0	0	0	0	0	0	0	0	0	0	0	0	0	0	0	0	0	0	0	0
SRR614503	GTEX-OHPN	Blood	unk	55.7998	38.513	2	0	0	0	0	2	0	0	0	0	0	0	0	0	0	0	0	0	0	0	0	0	0	0	0	0	0	0	0	0	0	0	0	0	0	0	0	0	0	0	0	0	0	0
SRR612407	GTEX-RNOR	Brain	unk	47.223	20.575	2	0	0	0	0	2	0	0	0	0	0	0	0	0	0	0	0	0	0	0	0	0	0	0	0	0	0	0	0	0	0	0	0	0	0	0	0	0	0	0	0	0	0	0
SRR613186	GTEX-OXRO	Heart	unk	43.6129	41.2098	2	0	0	0	0	2	0	0	0	0	0	0	0	0	0	0	0	0	0	0	0	0	0	0	0	0	0	0	0	0	0	0	0	0	0	0	0	0	0	0	0	0	0	0
SRR821302	GTEX-X4EO	Lung	unk	61.0021	58.257	2	0	0	0	0	2	0	0	0	0	0	0	0	0	0	0	0	0	0	0	0	0	0	0	0	0	0	0	0	0	0	0	0	0	0	0	0	0	0	0	0	0	0	0
SRR614635	GTEX-OOBK	Blood	pos	39.8381	28.4922	2	1	0	0	0	1	0	0	0	0	0	0	0	0	0	0	0	0	0	0	0	0	0	0	0	0	0	0	1	0	0	0	0	0	0	0	0	0	0	0	0	0	0	0
SRR1489246	GTEX-1339X	Adipose_Tissue	pos	35.0979	34.0941	2	2	1	0	0	0	0	0	0	0	1	0	0	0	0	0	0	0	0	0	0	0	0	0	0	0	0	0	0	0	0	0	0	0	0	0	0	0	0	0	0	0	0	0
SRR1361345	GTEX-11WQK	Lung	pos	53.4207	52.5553	2	2	0	0	0	0	0	0	0	0	0	0	0	0	0	0	0	0	0	0	0	0	0	0	0	0	0	0	0	0	0	0	0	0	0	1	0	0	0	0	1	0	0	0
SRR1429979	GTEX-11I78	Ovary	pos	43.4389	41.7231	2	2	0	0	0	0	0	0	0	0	0	0	0	0	0	0	0	0	0	0	0	0	0	0	0	0	0	0	1	0	0	0	0	0	0	0	0	0	0	0	0	0	0	0
SRR1443459	GTEX-12126	Blood	unk	47.3191	45.5446	2	2	0	0	0	0	0	0	0	0	0	0	0	0	0	0	0	0	0	0	0	0	0	0	0	0	0	0	0	0	0	0	0	0	0	0	2	0	0	0	0	0	0	0
SRR1072129	GTEX-S7SF	Vagina	neg	40.8588	39.9395	1	0	0	0	0	1	0	0	0	0	0	0	0	0	0	0	0	0	0	0	0	0	0	0	0	0	0	0	0	0	0	0	0	0	0	0	0	0	0	0	0	0	0	0
SRR1360218	GTEX-131XE	Testis	pos	44.1817	43.1523	1	0	0	0	0	1	0	0	0	0	0	0	0	0	0	0	0	0	0	0	0	0	0	0	0	0	0	0	0	0	0	0	0	0	0	0	0	0	0	0	0	0	0	0
SRR614239	GTEX-OHPM	Blood_Vessel	neg	46.1163	39.2542	1	0	0	0	0	1	0	0	0	0	0	0	0	0	0	0	0	0	0	0	0	0	0	0	0	0	0	0	0	0	0	0	0	0	0	0	0	0	0	0	0	0	0	0
SRR615742	GTEX-P4PP	Blood_Vessel	neg	42.4917	24.7514	1	0	0	0	0	1	0	0	0	0	0	0	0	0	0	0	0	0	0	0	0	0	0	0	0	0	0	0	0	0	0	0	0	0	0	0	0	0	0	0	0	0	0	0
SRR614707	GTEX-QDVN	Blood_Vessel	neg	39.2666	21.7301	1	0	0	0	0	0	0	0	0	0	0	0	0	0	0	0	0	0	0	0	0	0	0	0	0	0	0	0	0	0	0	0	0	0	0	0	0	0	0	0	0	0	0	0
SRR809209	GTEX-P4PP	Ovary	neg	69.6264	66.6394	1	0	0	0	0	1	0	0	0	0	0	0	0	0	0	0	0	0	0	0	0	0	0	0	0	0	0	0	0	0	0	0	0	0	0	0	0	0	0	0	0	0	0	0
SRR615575	GTEX-OHPM	Skin	neg	42.0976	36.8185	1	0	0	0	0	1	0	0	0	0	0	0	0	0	0	0	0	0	0	0	0	0	0	0	0	0	0	0	0	0	0	0	0	0	0	0	0	0	0	0	0	0	0	0
SRR808704	GTEX-P4PP	Uterus	neg	72.0365	68.8093	1	0	0	0	0	1	0	0	0	0	0	0	0	0	0	0	0	0	0	0	0	0	0	0	0	0	0	0	0	0	0	0	0	0	0	0	0	0	0	0	0	0	0	0
SRR821715	GTEX-OHPK	Adipose_Tissue	pos	63.6752	61.0518	1	0	0	0	0	1	0	0	0	0	0	0	0	0	0	0	0	0	0	0	0	0	0	0	0	0	0	0	0	0	0	0	0	0	0	0	0	0	0	0	0	0	0	0
SRR614395	GTEX-OXRK	Adipose_Tissue	pos	48.9613	40.0797	1	0	0	0	0	1	0	0	0	0	0	0	0	0	0	0	0	0	0	0	0	0	0	0	0	0	0	0	0	0	0	0	0	0	0	0	0	0	0	0	0	0	0	0
SRR613603	GTEX-PLZ5	Blood	pos	50.305	17.6369	1	0	0	0	0	1	0	0	0	0	0	0	0	0	0	0	0	0	0	0	0	0	0	0	0	0	0	0	0	0	0	0	0	0	0	0	0	0	0	0	0	0	0	0
SRR615551	GTEX-O5YW	Lung	pos	57.368	47.0418	1	0	0	0	0	1	0	0	0	0	0	0	0	0	0	0	0	0	0	0	0	0	0	0	0	0	0	0	0	0	0	0	0	0	0	0	0	0	0	0	0	0	0	0
SRR615323	GTEX-OHPK	Muscle	pos	49.4351	42.1978	1	0	0	0	0	1	0	0	0	0	0	0	0	0	0	0	0	0	0	0	0	0	0	0	0	0	0	0	0	0	0	0	0	0	0	0	0	0	0	0	0	0	0	0
SRR614287	GTEX-NFK9	Nerve	pos	47.3889	39.2664	1	0	0	0	0	1	0	0	0	0	0	0	0	0	0	0	0	0	0	0	0	0	0	0	0	0	0	0	0	0	0	0	0	0	0	0	0	0	0	0	0	0	0	0
SRR614443	GTEX-N7MS	Brain	unk	42.8793	37.8195	1	0	0	0	0	1	0	0	0	0	0	0	0	0	0	0	0	0	0	0	0	0	0	0	0	0	0	0	0	0	0	0	0	0	0	0	0	0	0	0	0	0	0	0
SRR612575	GTEX-N7MT	Brain	unk	55.0728	13.8728	1	0	0	0	0	1	0	0	0	0	0	0	0	0	0	0	0	0	0	0	0	0	0	0	0	0	0	0	0	0	0	0	0	0	0	0	0	0	0	0	0	0	0	0
SRR810957	GTEX-X4EP	Brain	unk	51.9701	49.5795	1	0	0	0	0	1	0	0	0	0	0	0	0	0	0	0	0	0	0	0	0	0	0	0	0	0	0	0	0	0	0	0	0	0	0	0	0	0	0	0	0	0	0	0
SRR820209	GTEX-X4EP	Brain	unk	63.4471	59.5134	1	0	0	0	0	1	0	0	0	0	0	0	0	0	0	0	0	0	0	0	0	0	0	0	0	0	0	0	0	0	0	0	0	0	0	0	0	0	0	0	0	0	0	0
SRR1454136	GTEX-11EMC	Heart	unk	50.1152	46.8877	1	0	0	0	0	1	0	0	0	0	0	0	0	0	0	0	0	0	0	0	0	0	0	0	0	0	0	0	0	0	0	0	0	0	0	0	0	0	0	0	0	0	0	0
SRR1080438	GTEX-XLM4	Heart	unk	35.8907	35.1657	1	0	0	0	0	1	0	0	0	0	0	0	0	0	0	0	0	0	0	0	0	0	0	0	0	0	0	0	0	0	0	0	0	0	0	0	0	0	0	0	0	0	0	0
SRR813802	GTEX-WRHU	Muscle	unk	71.2518	68.9432	1	0	0	0	0	1	0	0	0	0	0	0	0	0	0	0	0	0	0	0	0	0	0	0	0	0	0	0	0	0	0	0	0	0	0	0	0	0	0	0	0	0	0	0
SRR615790	GTEX-NPJ8	Nerve	unk	61.182	44.0327	1	0	0	0	0	1	0	0	0	0	0	0	0	0	0	0	0	0	0	0	0	0	0	0	0	0	0	0	0	0	0	0	0	0	0	0	0	0	0	0	0	0	0	0
SRR817539	GTEX-X4EO	Nerve	unk	53.2268	50.7305	1	0	0	0	0	1	0	0	0	0	0	0	0	0	0	0	0	0	0	0	0	0	0	0	0	0	0	0	0	0	0	0	0	0	0	0	0	0	0	0	0	0	0	0
SRR614206	GTEX-NPJ8	Skin	unk	49.0998	22.1882	1	0	0	0	0	1	0	0	0	0	0	0	0	0	0	0	0	0	0	0	0	0	0	0	0	0	0	0	0	0	0	0	0	0	0	0	0	0	0	0	0	0	0	0
SRR817210	GTEX-X4EP	Skin	unk	70.4258	66.9467	1	0	0	0	0	1	0	0	0	0	0	0	0	0	0	0	0	0	0	0	0	0	0	0	0	0	0	0	0	0	0	0	0	0	0	0	0	0	0	0	0	0	0	0
SRR815494	GTEX-O5YT	Blood	neg	61.8082	48.1424	1	1	0	0	0	0	0	0	0	0	0	0	0	0	0	0	0	0	0	0	0	0	0	0	0	0	0	0	0	0	0	0	0	0	0	0	0	0	0	0	0	0	0	0
SRR812837	GTEX-WYVS	Blood_Vessel	neg	60.9999	58.1878	1	1	0	0	0	0	0	0	0	0	0	0	0	0	0	0	0	0	0	0	0	0	0	0	0	0	0	0	0	0	0	0	0	0	0	0	0	0	0	0	0	0	0	0
SRR1414727	GTEX-ZF2S	Muscle	neg	52.8828	52.0948	1	1	0	0	0	0	0	0	0	0	0	0	0	0	0	0	0	0	0	1	0	0	0	0	0	0	0	0	0	0	0	0	0	0	0	0	0	0	0	0	0	0	0	0
SRR613831	GTEX-QDVN	Nerve	neg	51.4015	48.266	1	1	0	0	0	0	0	0	0	0	0	0	0	0	0	0	0	0	0	0	0	0	0	1	0	0	0	0	0	0	0	0	0	0	0	0	0	0	0	0	0	0	0	0
SRR1070841	GTEX-XBED	Skin	neg	34.9377	34.0398	1	1	0	0	1	0	0	0	0	0	0	0	0	0	0	0	0	0	0	0	0	0	0	0	0	0	0	0	0	0	0	0	0	0	0	0	0	0	0	0	0	0	0	0
SRR1419166	GTEX-ZT9X	Testis	neg	35.8439	34.9048	1	1	0	0	0	0	0	0	0	0	0	0	0	0	0	0	0	0	0	0	0	0	0	0	0	0	0	0	0	0	0	0	0	0	0	0	0	0	0	0	0	0	0	0
SRR1445304	GTEX-WY7C	Adrenal_Gland	pos	39.0712	38.5281	1	1	0	0	0	0	1	0	0	0	0	0	0	0	0	0	0	0	0	0	0	0	0	0	0	0	0	0	0	0	0	0	0	0	0	0	0	0	0	0	0	0	0	0
SRR1352530	GTEX-QCQG	Blood	pos	40.7007	39.6954	1	1	0	0	0	0	0	0	0	0	0	0	0	0	0	0	0	0	0	0	0	1	0	0	0	0	0	0	0	0	0	0	0	0	0	0	0	0	0	0	0	0	0	0
SRR615647	GTEX-QCQG	Blood	pos	36.371	13.5773	1	1	0	0	0	0	0	0	0	0	0	0	0	0	0	0	0	0	0	0	0	1	0	0	0	0	0	0	0	0	0	0	0	0	0	0	0	0	0	0	0	0	0	0
SRR612827	GTEX-QLQ7	Blood	pos	49.9455	35.3614	1	1	0	0	0	0	0	0	0	0	0	0	0	0	0	0	0	0	0	0	0	0	0	0	0	1	0	0	0	0	0	0	0	0	0	0	0	0	0	0	0	0	0	0
SRR1092493	GTEX-XUZC	Colon	pos	29.2474	28.7209	1	1	0	0	0	0	0	0	0	0	0	0	0	0	0	0	0	0	0	0	0	0	0	0	0	0	0	0	0	0	0	0	0	0	0	0	0	0	0	0	0	0	0	0
SRR1335875	GTEX-13PL7	Spleen	pos	45.6193	44.9715	1	1	0	0	0	0	0	0	1	0	0	0	0	0	0	0	0	0	0	0	0	0	0	0	0	0	0	0	0	0	0	0	0	0	0	0	0	0	0	0	0	0	0	0
SRR1420109	GTEX-13RTJ	Adipose_Tissue	unk	32.2113	31.8022	1	1	0	0	0	0	0	0	0	0	1	0	0	0	0	0	0	0	0	0	0	0	0	0	0	0	0	0	0	0	0	0	0	0	0	0	0	0	0	0	0	0	0	0
SRR1361652	GTEX-14E6C	Adipose_Tissue	unk	38.612	37.8939	1	1	1	0	0	0	0	0	0	0	0	0	0	0	0	0	0	0	0	0	0	0	0	0	0	0	0	0	0	0	0	0	0	0	0	0	0	0	0	0	0	0	0	0
SRR1445111	GTEX-148VJ	Adrenal_Gland	unk	33.9023	33.309	1	1	1	0	0	0	0	0	0	0	0	0	0	0	0	0	0	0	0	0	0	0	0	0	0	0	0	0	0	0	0	0	0	0	0	0	0	0	0	0	0	0	0	0
SRR1328383	GTEX-148VJ	Blood	unk	47.9417	46.446	1	1	0	0	0	0	0	0	0	0	0	0	0	0	0	0	0	0	0	0	0	0	0	0	0	0	0	0	0	0	0	0	0	0	0	1	0	0	0	0	0	0	0	0
SRR809185	GTEX-S7PM	Blood	unk	53.9264	51.5644	1	1	0	0	0	0	0	0	0	0	0	0	0	1	0	0	0	0	0	0	0	0	0	0	0	0	0	0	0	0	0	0	0	0	0	0	0	0	0	0	0	0	0	0
SRR654921	GTEX-S7SE	Blood	unk	50.002	46.4769	1	1	0	1	0	0	0	0	0	0	0	0	0	0	0	0	0	0	0	0	0	0	0	0	0	0	0	0	0	0	0	0	0	0	0	0	0	0	0	0	0	0	0	0
SRR1345412	GTEX-WYBS	Blood	unk	55.4503	54.2415	1	1	0	0	0	0	0	0	0	0	0	0	0	0	0	0	0	0	1	0	0	0	0	0	0	0	0	0	0	0	0	0	0	0	0	0	0	0	0	0	0	0	0	0
SRR1446287	GTEX-12ZZW	Brain	unk	30.667	30.0475	1	1	0	0	1	0	0	0	0	0	0	0	0	0	0	0	0	0	0	0	0	0	0	0	0	0	0	0	0	0	0	0	0	0	0	0	0	0	0	0	0	0	0	0
SRR1399092	GTEX-1399T	Brain	unk	35.6477	34.8742	1	1	0	0	0	0	0	0	0	0	0	0	0	0	0	0	0	0	0	0	0	0	0	0	0	0	0	0	0	0	0	0	0	0	0	0	0	0	0	0	0	0	0	0
SRR615838	GTEX-QVJO	Brain	unk	33.5833	26.9875	1	1	0	0	0	0	0	0	0	0	0	0	0	0	0	0	0	0	0	0	0	0	0	0	0	0	0	0	0	0	0	0	0	0	0	0	0	0	0	0	0	0	0	0
SRR1375635	GTEX-ZE7O	Brain	unk	39.0697	38.1633	1	1	0	0	0	0	0	0	0	0	0	0	0	0	0	0	0	0	0	0	0	0	0	0	0	0	0	0	0	0	0	0	0	0	0	0	0	0	0	0	0	0	0	0
SRR657528	GTEX-T2YK	Breast	unk	61.7784	25.6195	1	1	1	0	0	0	0	0	0	0	0	0	0	0	0	0	0	0	0	0	0	0	0	0	0	0	0	0	0	0	0	0	0	0	0	0	0	0	0	0	0	0	0	0
SRR1468292	GTEX-11ONC	Esophagus	unk	34.782	34.1977	1	1	0	0	0	0	0	0	0	0	0	0	0	0	0	0	0	0	0	0	0	0	0	0	0	0	0	0	0	0	0	0	0	0	0	0	0	0	0	0	0	0	0	0
SRR814447	GTEX-N7MS	Esophagus	unk	49.3084	43.1646	1	1	0	0	0	0	0	0	0	0	0	0	0	0	0	0	0	0	0	0	0	0	0	0	0	0	0	0	0	0	0	0	0	0	0	0	0	0	0	0	0	0	0	0
SRR1368754	GTEX-13NYS	Lung	unk	47.2667	44.4307	1	1	0	0	0	0	0	0	0	0	0	0	0	1	0	0	0	0	0	0	0	0	0	0	0	0	0	0	0	0	0	0	0	0	0	0	0	0	0	0	0	0	0	0
SRR615695	GTEX-RNOR	Lung	unk	53.8144	50.2412	1	1	0	0	0	0	0	0	0	0	0	0	0	0	0	0	0	0	0	0	0	0	0	0	0	0	0	0	0	0	0	0	0	0	0	0	0	0	0	0	0	0	0	0
SRR1380829	GTEX-13NYS	Nerve	unk	51.5663	50.8031	1	1	0	0	0	0	0	0	0	0	0	0	0	0	0	0	0	0	0	0	0	0	0	0	0	0	0	0	0	0	0	0	0	0	0	0	0	0	0	0	0	0	0	0
SRR814293	GTEX-PLZ4	Ovary	unk	58.495	55.6756	1	1	0	0	0	0	1	0	0	0	0	0	0	0	0	0	0	0	0	0	0	0	0	0	0	0	0	0	0	0	0	0	0	0	0	0	0	0	0	0	0	0	0	0
SRR1414876	GTEX-12WSM	Pituitary	unk	41.2098	40.3237	1	1	1	0	0	0	0	0	0	0	0	0	0	0	0	0	0	0	0	0	0	0	0	0	0	0	0	0	0	0	0	0	0	0	0	0	0	0	0	0	0	0	0	0
[truncated: 122 more columns]

## Sheet: S1B- GTEX pos_subjects
Table S1B: GTEx information for seropositive subjects
For full description of what each column represents see: ftp://ftp.ncbi.nlm.nih.gov/dbgap/studies/phs000424/phs000424.v7.p2/pheno_variable_summaries/phs000424.v7.pht002742.v7.p2.GTEx_Subject_Phenotypes.var_report.xml Data is from https://www.ncbi.nlm.nih.gov/projects/gap/cgi-bin/study.cgi?study_id=phs000424.v6.p1
dbGaP_Subject_ID	SUBJID	COHORT	GENDER	AGE	RACE	ETHNCTY	HGHT	HGHTU	WGHT	WGHTU	BMI	INCEXC	TRISCH	TRISCHD	TRCHSTIN	TRCHSTIND	TRCCLMP	TRCCLMPD	TRORGNS	TRAMP	TRCRTMP	TRCRTMPU	TRCRTMPL	TRTPTREF	TRVNTSR	TRDNISCH	DTHPRNINT	DTHTPTREF	DTHATPSY	DTHRFG	DTHCERT	DTHVNT	DTHFUCOD	DTHHRDY	DTHCOD	DTHFUCODDU	DTHFUCODD	DTHCODDU	DTHCODD	DTHLUCODDU	DTHLUCODD	DTHLUCOD	DTHMNNR	DTHRFGDU	DTHRFGD	DTHDTRMN	DTHPLCE	DTHVNTDU	DTHVNTD
984957	GTEX-11I78	Organ Donor (OPO)	2	51	3	0	64	in	171	lb	29.35	true	0 hour(s), 54 minute(s)	54	-1 hour(s), -45 minute(s)	-105	0 hour(s), 0 minute(s)	0	Liver, Kidney		38.5	C	Esophageal	Actual Death		80	-17 hour(s), -46 minute(s)	Actual Death	0	0	1	1	cause unknown; death	0	nontraumatic intracerebral hemorrhage	hour	45	hour	45	hour		cause unknown; death	Natural	hour			Hospital inpatient	hour	45
984966	GTEX-11ONC	Postmortem	1	69	3	0	69	in	165	lb	24.36	true	10 hour(s), 13 minute(s)	613	10 hour(s), 9 minute(s)	609					98.6	F	No Temp Recorded	Actual Death	On ventilator < 24 hours	656	0 hour(s), 0 minute(s)	Actual Death	0	99	1	0	unknown cause of death	2	anoxia	hour	0	hour	0	hour		unknown cause of death	Natural	hour			Emergency room	hour
984977	GTEX-11WQC	Postmortem	1	64	2	0	73	in	220	lb	29.02	true	11 hour(s), 7 minute(s)	667	10 hour(s), 58 minute(s)	658					98.6	F	Not noted.	Actual Death	On ventilator < 24 hours	680	0 hour(s), 0 minute(s)	Actual Death	99	99	1	0	arrest [as an cardiac arrest]	2	arrest; cardiac	hour	0	hour	0	hour		arrest [as an cardiac arrest]	Natural	hour			Emergency room	hour
984978	GTEX-11WQK	Postmortem	1	55	3	0	68	in	156	lb	23.72	true	9 hour(s), 50 minute(s)	590	9 hour(s), 26 minute(s)	566					92.7	F	Unknown	Actual Death	On ventilator < 24 hours	629	0 hour(s), 0 minute(s)	Actual Death	0	1	1	1	unknown cause of death	2	unknown cause of death	hour	14.43	hour	14.43	hour		death of unknown cause	Natural	hour	3.5		Hospital inpatient	hour	14.43
984986	GTEX-12126	Postmortem	1	23	2	99	72	in	180	lb	24.41	true	14 hour(s), 28 minute(s)	868	15 hour(s), 25 minute(s)	925								Actual Death	On ventilator < 24 hours	871	0 hour(s), 0 minute(s)	Actual Death	1	99	0	0	assault by other and unspecified firearm and gun discharge	1	trauma, multiple	hour		hour		hour			Homicide	hour			Emergency room	hour
985007	GTEX-12WSM	Postmortem	1	63	3	0	72	in	200	lb	27.12	true	13 hour(s), 51 minute(s)	831	15 hour(s), 54 minute(s)	954					95.4	F	Oral	Actual Death	On ventilator < 24 hours	841	0 hour(s), 0 minute(s)	Actual Death	1	1	1	0	cardiac arrest	2	myocardial infarction	hour	0	hour	0	hour		natural causes	Natural	hour	5.3		Hospital inpatient	hour
985009	GTEX-12ZZW	Postmortem	1	57	3	99	68	in	145	lb	22.04	true	18 hour(s), 8 minute(s)	1088	19 hour(s), 2 minute(s)	1142								Actual Death	On ventilator < 24 hours	1090	0 hour(s), 0 minute(s)	Actual Death	99	99	0	0	ischemic cardiomyopathy	4	heart disease	hour		hour		hour			Natural	hour			Hospital inpatient	hour
985028	GTEX-1339X	Organ Donor (OPO)	1	42	3	0	64	in	167.9	lb	28.82	true	0 hour(s), 41 minute(s)	41	0 hour(s), -37 minute(s)	-37	0 hour(s), 0 minute(s)	0	Liver		36.9	C	Thermometer - rectal	Actual Death		174	-29 hour(s), -41 minute(s)	Actual Death	0	0	1	1	cardiovascular disease other	0	anoxia	hour	82	hour	82	hour		suicide attempt(s)	Suicide	hour			Hospital inpatient	hour	82
985033	GTEX-1399T	Postmortem	1	67	3	0	71	in	200	lb	27.89	true	12 hour(s), 21 minute(s)	741	12 hour(s), 15 minute(s)	735					98.6	F	Not noted.	Presumed Death	On ventilator < 24 hours	745	0 hour(s), 0 minute(s)	Presumed Death	99	99	1	0	cardiac arrest	2	cardiac arrest	hour	0	hour	0	hour		cardiac asystole	Natural	hour			Emergency room	hour
985070	GTEX-13NYS	Postmortem	1	63	3	0	69	in	150	lb	22.15	true	13 hour(s), 24 minute(s)	804	14 hour(s), 25 minute(s)	865					101.8	F	donor chart	Actual Death	On ventilator < 24 hours	846	0 hour(s), 0 minute(s)	Actual Death	0	99	1	0	alcohol abuse	4	liver; cirrhosis	hour		hour		hour		natural causes	Natural	hour			Hospital inpatient	hour
985093	GTEX-13PL7	Organ Donor (OPO)	2	62	3	0	62	in	160.9	lb	29.43	true	0 hour(s), 19 minute(s)	19	-1 hour(s), -54 minute(s)	-114	0 hour(s), 0 minute(s)	0	Liver, Kidney		98.3	F	Not noted.	Actual Death		167	-24 hour(s), -29 minute(s)	Actual Death	0	0	1	1	cardiovascular; collapse	0	anoxia	hour	241	hour	241	hour		natural causes	Natural	hour			Hospital inpatient	hour	241
985101	GTEX-13RTJ	Postmortem	1	60	3	0	67	in	119	lb	18.64	true	14 hour(s), 12 minute(s)	852	14 hour(s), 10 minute(s)	850					97.1	F	donor chart	Actual Death	On ventilator < 24 hours	854	0 hour(s), 0 minute(s)	Actual Death	0	0	1	0	dehydration	4	respiratory failure	hour		hour		hour		natural causes	Natural	hour			Hospital inpatient	hour
985145	GTEX-148VJ	Postmortem	1	70	3	0	74	in	207	lb	26.57	true	16 hour(s), 22 minute(s)	982	17 hour(s), 9 minute(s)	1029					88.5	F	Donor Chart	Actual Death	On ventilator < 24 hours	1014	0 hour(s), 0 minute(s)	Actual Death	0	99	1	1	lactic acidosis	2	cardiac arrest	hour	3	hour	3	hour		mental status change	Natural	hour			Emergency room	hour	3
985165	GTEX-14E6C	Postmortem	1	48	3	99	73	in	222	lb	29.29	true	16 hour(s), 20 minute(s)	980	16 hour(s), 20 minute(s)	980								Actual Death	On ventilator < 24 hours	981	0 hour(s), 0 minute(s)	Actual Death	99	99	0	0	gi bleed	4	hypovolemic shock	hour		hour		hour			Natural	hour			Hospital inpatient	hour
590920	GTEX-N7MS	Postmortem	1	61	3	99	69	in	178	lb	26.28	true	17 hour(s), 54 minute(s)	1074	20 hour(s), 26 minute(s)	1226						F	Unknown	Actual Death	On ventilator < 24 hours	1076	0 hour(s), 0 minute(s)	Actual Death	99	99	0	0	Heart disease	2	Probable MI	hour	0	hour	0	hour			Natural	hour			Dead on arrival at hospital	hour
706544	GTEX-O5YT	Organ Donor (OPO)	1	21	3	0	64	in	128	lb	21.97	false	0 hour(s), 22 minute(s)	22	0 hour(s), -41 minute(s)	-41	0 hour(s), 0 minute(s)	0	Kidney		104.4	F	Skin	Actual Death		168	-26 hour(s), -18 minute(s)	Actual Death	0	0	0	1	Drug Intoxication	0	Anoxia	hour	29	hour	29	hour	29	Drug Intoxication	Accident	hour			Hospital inpatient	hour	29
590938	GTEX-OOBK	Organ Donor (OPO)	1	48	3	0	72	in	211	lb	28.61	true	0 hour(s), 17 minute(s)	17	0 hour(s), -51 minute(s)	-51	0 hour(s), 0 minute(s)	0	Liver, Kidney		36.8	C	Skin	Actual Death		177	-18 hour(s), -17 minute(s)	Actual Death	1	0	0	1	SIGSW	0	Head Trauma	hour	17	hour	35	hour	0	Alleged Suicide	Suicide	hour			Hospital inpatient	hour	35
590951	GTEX-PLZ4	Postmortem	2	56	3	98	60	in	127	lb	24.8	true	10 hour(s), 47 minute(s)	647	10 hour(s), 54 minute(s)	654					0	F		Actual Death		652	0 hour(s), 0 minute(s)	Actual Death	0	99	0	1	trauma due to fall		trauma due to fall	hour		hour		hour			Natural	hour			Hospital inpatient	hour	120
590954	GTEX-POMQ	Organ Donor (OPO)	2	23	2	0	68	in	169	lb	25.69	true	1 hour(s), 27 minute(s)	87	0 hour(s), 3 minute(s)	3	0 hour(s), 12 minute(s)	12	liver, kidneys		0	F	N/A	Actual Death		211	0 hour(s), 0 minute(s)	Actual Death	0	0	1	1	Blunt Injury	0	Head Trauma	hour	96	hour	96	hour	96	Motor Vehicle Crash	Accident	hour			Hospital inpatient	hour	96
590966	GTEX-QCQG	Organ Donor (OPO)	2	57	3	0	64	in	141.5	lb	24.29	true	0 hour(s), 42 minute(s)	42	-1 hour(s), -10 minute(s)	-70	0 hour(s), 0 minute(s)	0	Liver, Heart, Kidneys		96.4	F	Skin	Actual Death		200	-28 hour(s), -39 minute(s)	Actual Death	0	0	1	1	ICH	0	CVA	hour	67	hour	67	hour	67	67	Natural	hour			Hospital inpatient	hour	67
590968	GTEX-QDVN	Organ Donor (OPO)	1	56	3	0	72	in	209	lb	28.34	true	0 hour(s), 38 minute(s)	38	0 hour(s), -47 minute(s)	-47	0 hour(s), 0 minute(s)	0	None - Liver and Kidneys were targeted but deemed unsuitable for transplant.		35.4	C	Esophageal	Actual Death		174	-19 hour(s), -19 minute(s)	Actual Death	0	0	1	1	Cardiovascular	0	Anoxia	hour	48	hour	48	hour	48	Natural Causes	Natural	hour			Hospital inpatient	hour	48
590972	GTEX-QLQ7	Organ Donor (OPO)	1	64	1	0	66	in	143	lb	23.08	true	0 hour(s), 42 minute(s)	42	-1 hour(s), -8 minute(s)	-68	0 hour(s), 0 minute(s)	0	Liver, Lungs, Kidneys		98.2	F	Rectal	Actual Death		175	-15 hour(s), -54 minute(s)	Actual Death	1	0	1	1	Blunt Injury	0	Head Trauma	hour	43	hour	43	hour	43	Pedestrian vs. Car	Accident	hour			Hospital inpatient	hour	43
590977	GTEX-QVJO	Postmortem	2	64	3	0	67	in	123	lb	19.26	true	20 hour(s), 13 minute(s)	1213	20 hour(s), 20 minute(s)	1220					23.3	C	Liver	Actual Death	On ventilator < 24 hours	1220	0 hour(s), 0 minute(s)	Actual Death	0	1	0	1	Pneumonia	4	Lower respiratory diseases, chronic, other	hour	240	hour	240	hour			Natural	hour	13	Physician	Hospital inpatient	hour	264
678155	GTEX-RNOR	Postmortem	2	52	3	99	61	in	140	lb	26.45	true	13 hour(s), 42 minute(s)	822	15 hour(s), 5 minute(s)	905						F		Actual Death	On ventilator < 24 hours	824	0 hour(s), 0 minute(s)	Actual Death	99	99	0	0	anoxia secondary to hanging	1	anoxia secondary to hanging	hour		hour		hour			Suicide	hour		Physician	Decedent's home	hour
720983	GTEX-S7PM	Postmortem	1	65	4	99	70	in	217.8	lb	31.25	true	21 hour(s), 5 minute(s)	1265	21 hour(s), 45 minute(s)	1305						F		Actual Death	On ventilator < 24 hours	1266	0 hour(s), 0 minute(s)	Actual Death	99	99	0	1	COPD/pulmonary edema	0	COPD/pulmonary edema	hour		hour		hour			Natural	hour			Emergency room	hour	2
678172	GTEX-S7SE	Postmortem	1	58	3	99	71	in	190	lb	26.5	true	15 hour(s), 35 minute(s)	935	17 hour(s), 32 minute(s)	1052						F		Actual Death	On ventilator < 24 hours	936	0 hour(s), 0 minute(s)	Actual Death	99	99	0	0	Heart Disease	2	Myocardial Infarction	hour		hour		hour			Natural	hour		Coroner/Medical Examiner (ME)	Decedent's home	hour
706550	GTEX-T2YK	Postmortem	1	51	2	99	70	in	185	lb	26.54	true	13 hour(s), 55 minute(s)	835	14 hour(s), 24 minute(s)	864						F		Actual Death		842	0 hour(s), 0 minute(s)	Actual Death	99	99	0	1	anoxic brain injury	4	anoxic brain injury	hour		hour		hour			Natural	hour			Hospital inpatient	hour	216
721000	GTEX-WY7C	Organ Donor (OPO)	1	54	3	98	69	in	171.38	lb	25.31	true	0 hour(s), 39 minute(s)	39	0 hour(s), -41 minute(s)	-41	0 hour(s), 0 minute(s)	0	Kidneys		37.4	C	Thermometer - rectal	Actual Death		168	-34 hour(s), -44 minute(s)	Actual Death	0	0	1	1	Cardiovascular	0	Anoxia	hour	99	hour	99	hour	99	Natural Causes	Natural	hour			Hospital inpatient	hour	99
721001	GTEX-WYBS	Postmortem	2	67	3	99	64	in	182	lb	31.24	true	14 hour(s), 11 minute(s)	851	14 hour(s), 35 minute(s)	875						F		Actual Death		853	0 hour(s), 0 minute(s)	Actual Death	99	99	0	1	end stage COPD	0	respiratory disease	hour		hour		hour			Natural	hour			Hospital inpatient	hour	312
721003	GTEX-WYVS	Organ Donor (OPO)	2	46	3	0	61	in	176.88	lb	33.42	true	0 hour(s), 21 minute(s)	21	0 hour(s), -6 minute(s)	-6	0 hour(s), 0 minute(s)	0	Lung, Heart, Kidney, intestine		99.7	F	Thermometer - rectal	Actual Death		230	0 hour(s), -11 minute(s)	Actual Death	0	0	1	1	ICH	0	CVA	hour	126	hour	126	hour	126	Natural Causes	Natural	hour			Hospital inpatient	hour	126
847753	GTEX-X88G	Surgical	1	36	2	0	68	in	217.8	lb	33.11	true	2 hour(s), 5 minute(s)	125						Above the knee amputation	97	F	Anesthesia probe	Cross Clamp Applied		130
721018	GTEX-XBED	Organ Donor (OPO)	1	60	3	0	64	in	156.2	lb	26.81	true	1 hour(s), 9 minute(s)	69	-1 hour(s), -59 minute(s)	-119	0 hour(s), 0 minute(s)	0	liver, kidneys		33	C	Esophageal	Actual Death		177	-15 hour(s), -43 minute(s)	Actual Death	99	0	1	1	Gunshot Wound to head	0	Head Trauma	hour	33	hour	33	hour	33	Alleged Suicide	Suicide	hour			Hospital inpatient	hour	33
847771	GTEX-XUZC	Organ Donor (OPO)	2	31	3	0	66	in	187	lb	30.18	true	1 hour(s), 9 minute(s)	69	-2 hour(s), -2 minute(s)	-122	0 hour(s), 0 minute(s)	0	Liver, Lung, Heart, Kidney, Pancreas		35.2	C	NG tube	Actual Death		170	-19 hour(s), -16 minute(s)	Actual Death	99	0	1	1	ICH	0	CVA	hour	133	hour	133	hour	133	Natural Causes	Natural	hour			Hospital inpatient	hour	133
847774	GTEX-XYKS	Organ Donor (OPO)	2	65	2	0	59	in	114.62	lb	23.15	true	1 hour(s), 51 minute(s)	111	0 hour(s), -45 minute(s)	-45	0 hour(s), 0 minute(s)	0	Kidney		96.9	F	tymphonic	Actual Death		173	-21 hour(s), -48 minute(s)	Actual Death	0	0	1	1	ICH	0	CVA	hour	63	hour	63	hour	63	Natural Causes	Natural	hour			Hospital inpatient	hour	63
985178	GTEX-Y3IK	Organ Donor (OPO)	2	57	2	0	65	in	195.8	lb	32.58	true	0 hour(s), 50 minute(s)	50	0 hour(s), -7 minute(s)	-7	0 hour(s), 9 minute(s)	9	Kidney		36.8	C	Thermometer - rectal	Actual Death		174	0 hour(s), -14 minute(s)	Actual Death	0	0	1	1	CPA	0	Anoxia	hour	265	hour	265	hour	265	Natural Causes	Natural	hour			Hospital inpatient	hour	265
985188	GTEX-YBZK	Surgical	2	54	2	0	65	in	160.82	lb	26.76	true	0 hour(s), 40 minute(s)	40						Above the knee amputation	37	C	Anesthesia probe	Cross Clamp Applied		40
985212	GTEX-ZE7O	Postmortem	2	57	3	0	67	in	190	lb	29.75	true	17 hour(s), 41 minute(s)	1061	17 hour(s), 10 minute(s)	1030					98.6	F	Thermometer - rectal	Presumed Death	On ventilator < 24 hours	1065	0 hour(s), 0 minute(s)	Presumed Death	0	1	1	0	cardiovascular	2	anoxia	hour	0	hour	0	hour	0	natural	Natural	hour	5.5	Other	police department	hour
985217	GTEX-ZF2S	Organ Donor (OPO)	2	53	3	0	66	in	183	lb	29.53	true	0 hour(s), 23 minute(s)	23	0 hour(s), -4 minute(s)	-4	0 hour(s), 0 minute(s)	0	Kidney		37	C	Thermometer - rectal	Actual Death		167	0 hour(s), -11 minute(s)	Actual Death	0	0	1	1	Cardiovascular	0	Anoxia	hour	98.5	hour	98.5	hour	98.5	Natural Causes	Natural	hour			Hospital inpatient	hour	98.5
985231	GTEX-ZT9X	Organ Donor (OPO)	1	43	3	0	72	in	146	lb	19.8	true	0 hour(s), 51 minute(s)	51	0 hour(s), -7 minute(s)	-7	0 hour(s), 0 minute(s)	0	Liver, Kidney		37.3	C	Thermometer - rectal	Actual Death		172	0 hour(s), -12 minute(s)	Actual Death	0	0	1	1	asphyxiation	0	anoxia	hour	111.5	hour	111.5	hour	111.5	alleged suicide	Suicide	hour			Hospital inpatient	hour	111.5
[truncated: 124 more columns]

## Sheet: S1C- Gtex- pos_samples
Table S1C: GTEx information for seropositive samples
For full description of what each column represents see: ftp://ftp.ncbi.nlm.nih.gov/dbgap/studies/phs000424/phs000424.v5.p1/pheno_variable_summaries/phs000424.v5.pht002743.v5.p1.GTEx_Sample_Attributes.var_report.xml Data is from https://www.ncbi.nlm.nih.gov/projects/gap/cgi-bin/study.cgi?study_id=phs000424.v6.p1
Sample	Subject	HCMV Reads	Cluster	Index	dbGaP_Sample_ID	SAMPID	SMATSSCR	SMCAT	SMCENTER	SMMTRLTP	SMNOTES	SMOMTRLTP	SMPTHNTS	SMRIN	SMSMPSTE	SMSTYP	SMTS	SMTSC	SMTSD	SMUBRID	SMUBRTRM	SMTSISCH	SMTSPAX	SMTSTPTREF	SMNABTCH	SMNABTCHT	SMNABTCHD	SMGEBTCH	SMGEBTCHD	SMGEBTCHT	ANALYTE_TYPE	SMTORMVE	SMFLGRMRK	SMAFRZE	SMGTC	SME2MPRT	SMCHMPRS	SMNTRART	SMNUMGPS	SMMAPRT	SMEXNCRT	SM550NRM	SMGNSDTC	SMUNMPRT	SM350NRM	SMRDLGTH	SMMNCPB	SME1MMRT	SMSFLGTH
SRR821072	GTEX-POMQ	40	Group I	1	931680	GTEX-POMQ-1426-SM-3P61D	1	Aqua Kit: Organ and Tissue Donation	B1	Tissue:PAXgene Preserved		Tissue:Fresh Tissue	2 pieces, ~8x8 & 13x5mm; a few primordial follicles; probable old endometriosis	7.1	Left	Normal	Ovary		Ovary	2119	left ovary	258	1393	Actual Death	BP-19351	RNA isolation_PAXgene Tissue miRNA	10/12/2011	LCSET-2386	12/16/2012	TrueSeq.v1	RNA:Total RNA			USE ME		0.876551	174775	0.965442	529	0.90672	0.805573	0.305769	26618	0.802284	0.779657	76	65.823	0.00305459	251
SRR1312522	GTEX-12ZZW	735	Group I	2	1268784	GTEX-12ZZW-0926-SM-5LZUD	1	Aqua Kit: Organ and Tissue Donation	C1	Tissue:PAXgene Preserved		Tissue:Fresh Tissue	2 pieces, mild congestion	6.3	Right	Normal	Lung	left lung abnormal.	Lung	8952	upper lobe of left lung	1166	874	Actual Death	BP-43956	RNA Extraction from Paxgene-derived Lysate Plate Based	09/25/2013	LCSET-4900	03/23/2014	TrueSeq.v1	RNA:Total RNA			USE ME		0.935032	110872	0.974676	673	0.941081	0.844371	0.302686	25852	0.809793	0.749108	76	55.2223	0.00239623	212
SRR1337606	GTEX-13NYS	15	Group I	3	1269920	GTEX-13NYS-0226-SM-5MR49	0	Aqua Kit: Organ and Tissue Donation	B1	Tissue:PAXgene Preserved		Tissue:Fresh Tissue	2 pieces; <10% fibrous component	6.6	Leg, left	Normal	Adipose Tissue	Expected time lapse of tissue removal and fixation due to GTEx recovery workflow. GTEx team removes tissues in batches from donor en bloc and dissects it into aliquots later on the back table.	Adipose - Subcutaneous	2190	subcutaneous adipose tissue	850	800	Actual Death	BP-46529	RNA Extraction from Paxgene-derived Lysate Plate Based	12/04/2013	LCSET-4902	03/22/2014	TrueSeq.v1	RNA:Total RNA			USE ME		0.939596	151980	0.98106	662	0.943516	0.860654	0.288468	24752	0.74061	0.785444	76	59.3219	0.00290905	247
SRR1102467	GTEX-X88G	329	Group I	4	1109771	GTEX-X88G-0126-SM-47JZ3	0	Aqua Kit: Organ and Tissue Donation	B1	Tissue:PAXgene Preserved		Tissue:Fresh Tissue	6 pieces ~8x4mm. Squamous epithelium is ~2% thickness. Small nubbins of adherent fat, delineated	6.6	Leg, left	Normal	Skin		Skin - Sun Exposed (Lower leg)	1511	skin of leg	130	1147	Presumed Death	BP-32413	RNA isolation_PAXgene Tissue miRNA	10/22/2012	LCSET-2974	04/11/2013	TrueSeq.v1	RNA:Total RNA			USE ME		0.929581	111004	0.978794	838	0.941181	0.902146	0.279287	24417	0.712515	0.814068	76	54.6365	0.0028383	231
SRR1485631	GTEX-12ZZW	217	Group I	5	1268787	GTEX-12ZZW-2326-SM-5DUW2	1	Aqua Kit: Organ and Tissue Donation	C1	Tissue:PAXgene Preserved		Tissue:Fresh Tissue	2 pieces ~10% mesothelial hyperplasia	6.4	Greater omentum adipose tissue	Normal	Adipose Tissue		Adipose - Visceral (Omentum)	10414	omental fat pad	1192	855	Actual Death	BP-44437	RNA Extraction from Paxgene-derived Lysate Plate Based	10/08/2013	LCSET-4634	02/08/2014	TrueSeq.v1	RNA:Total RNA			USE ME		0.928753	98239	0.981734	835	0.939921	0.809258	0.289481	24781	0.847193	0.712939	76	38.5346	0.00220217	176
SRR1388788	GTEX-12ZZW	15	Group I	6	1268788	GTEX-12ZZW-2426-SM-5DUWE	1	Aqua Kit: Organ and Tissue Donation	C1	Tissue:PAXgene Preserved		Tissue:Fresh Tissue	6 pieces, muscularis, adherent fat/serosa up to ~1mm rep delineated	6.2	Curved portion of colon above rectum	Normal	Colon		Colon - Sigmoid	1159	sigmoid colon	1195	853	Actual Death	BP-44437	RNA Extraction from Paxgene-derived Lysate Plate Based	10/08/2013	LCSET-4634	02/08/2014	TrueSeq.v1	RNA:Total RNA			USE ME		0.933069	86258	0.984629	753	0.942867	0.84238	0.311469	24387	0.826976	0.740262	76	46.5299	0.00215725	195
SRR1366919	GTEX-12ZZW	11	Group I	7	1268786	GTEX-12ZZW-1726-SM-5DUVD	2	Aqua Kit: Organ and Tissue Donation	C1	Tissue:PAXgene Preserved		Tissue:Fresh Tissue	7 pieces squamous mucosa sloughing, <5% thickness	5.9	Squamous region, above gastroesophageal junction	Normal	Esophagus		Esophagus - Mucosa	6920	esophagus squamous epithelium	1182	862	Actual Death	BP-44437	RNA Extraction from Paxgene-derived Lysate Plate Based	10/08/2013	LCSET-4634	02/08/2014	TrueSeq.v1	RNA:Total RNA			USE ME		0.927127	94484	0.977971	921	0.939042	0.887105	0.238808	23894	0.656359	0.909231	76	39.7017	0.00243196	202
SRR1500472	GTEX-Y3IK	8	Group I	8	1272221	GTEX-Y3IK-2526-SM-4WWDM	1	Aqua Kit: Organ and Tissue Donation	B1	Tissue:PAXgene Preserved		Tissue:Fresh Tissue	1 piece, skeletal muscle with some internal fat	7.5	Gastrocnemius below patella	Normal	Adipose Tissue	Left	Adipose - Subcutaneous	2190	subcutaneous adipose tissue	176	378	Actual Death	BP-41604	RNA Extraction from Paxgene-derived Lysate Plate Based	07/31/2013	LCSET-4180	11/02/2013	TrueSeq.v1	RNA:Total RNA			USE ME		0.906489	138868	0.983984	637	0.915689	0.881853	0.310053	25403	0.773033	0.715292	76	73.8816	0.0102335	206
SRR1343898	GTEX-12ZZW	7	Group I	9	1268782	GTEX-12ZZW-0126-SM-5DUVB	0	Aqua Kit: Organ and Tissue Donation	C1	Tissue:PAXgene Preserved		Tissue:Fresh Tissue	6 pieces, focal adherent dermal fat up to ~1mm, delineated. Squamous epithelium is ~70-90 microns	6	Leg, left	Normal	Skin		Skin - Sun Exposed (Lower leg)	1511	skin of leg	1090	946	Actual Death	BP-44525	RNA Extraction from Paxgene-derived Lysate Plate Based	10/10/2013	LCSET-4634	02/08/2014	TrueSeq.v1	RNA:Total RNA	FLAGGED	Poor D-statistic
SRR1085519	GTEX-X88G	6	Group I	10	1109773	GTEX-X88G-0326-SM-47JZ4	0	Aqua Kit: Organ and Tissue Donation	B1	Tissue:PAXgene Preserved		Tissue:Fresh Tissue	2 pieces ~10x6mm, ~5-10% interstital fat, rep. areas delineated	7.4	Vastus Lateralis	Normal	Muscle	Vastus lateralis	Muscle - Skeletal	11907	gastrocnemius medialis	138	1143	Presumed Death	BP-32413	RNA isolation_PAXgene Tissue miRNA	10/22/2012	LCSET-2974	04/11/2013	TrueSeq.v1	RNA:Total RNA			USE ME		0.942741	92101	0.977415	821	0.950747	0.895579	0.303813	23853	0.748141	0.773414	76	59.3805	0.0026932	210
SRR1072345	GTEX-X88G	253	Group II	11	1109769	GTEX-X88G-0006-SM-47JX5		Yellow Kit: Skin and Blood Donation	B1	Whole Blood:PAXgene Preserved		Whole Blood:Whole Blood		8.1		Normal	Blood	Central Line	Whole Blood	13756	venous blood	-64		Cross Clamp Applied	BP-30089	RNA isolation_PAXgene Blood RNA (Manual)	08/24/2012	LCSET-2974	04/11/2013	TrueSeq.v1	RNA:Total RNA			USE ME		0.915974	74634	0.912761	882	0.926458	0.823569	0.288994	21951	0.579644	0.748788	76	49.5733	0.00293451	180
SRR1433044	GTEX-12ZZW	38	Group II	12	1268775	GTEX-12ZZW-0005-SM-5O9BY		Yellow Kit: Skin and Blood Donation	C1	Whole Blood:PAXgene Preserved		Whole Blood:Whole Blood		7.2		Normal	Blood		Whole Blood	13756	venous blood	976		Actual Death	BP-42407	RNA isolation_PAXgene Blood RNA (Manual)	08/16/2013	LCSET-4910	04/01/2014	TrueSeq.v1	RNA:Total RNA			USE ME		0.91943	33635	0.984937	885	0.928772	0.955719	0.281959	18595	0.193406	0.653887	76	62.4672	0.00366493	371
SRR661577	GTEX-T2YK	25	Group II	13	914796	GTEX-T2YK-0005-SM-32QOV		Yellow Kit: Skin and Blood Donation	C1	Whole Blood:PAXgene Preserved		Whole Blood:Whole Blood		6.8		Normal	Blood		Whole Blood	13756	venous blood	650		Actual Death	BP-23336	RNA isolation_PAXgene Blood RNA (Manual)	03/23/2012	LCSET-1667	09/02/2012	TrueSeq.v1	RNA:Total RNA			USE ME		0.477347	65607	0.973374	1272	0.499857	0.858521	0.242308	22212	0.496862	0.750752	76	21.9492	0.0031411	164
SRR1329047	GTEX-13PL7	34	Group II	14	1270364	GTEX-13PL7-0005-SM-5N9ET		Yellow Kit: Skin and Blood Donation	B1	Whole Blood:PAXgene Preserved		Whole Blood:Whole Blood		8.8		Normal	Blood	A-Line.	Whole Blood	13756	venous blood	-115		Actual Death	BP-44889	RNA isolation_PAXgene Blood RNA (Manual)	10/22/2013	LCSET-4905	03/23/2014	TrueSeq.v1	RNA:Total RNA			USE ME		0.908212	69245	0.961884	798	0.913147	0.890408	0.322637	21191	0.526132	0.689737	76	71.8439	0.00330683	229
SRR1413644	GTEX-13PL7	10	Group II	15	1270372	GTEX-13PL7-1726-SM-5J2NX	1	Aqua Kit: Organ and Tissue Donation	B1	Tissue:PAXgene Preserved		Tissue:Fresh Tissue	2 pieces, pronounced chronic congestion--prominent areas delineated, with necrotizing foci (ensquared)	8.2	Inferior segment of left upper lobe	Normal	Lung	Time lapse into fixative expected because tissue was recovered by the OPO team, the GTEx team did not have access to the donor until after the completion of the organ recovery.	Lung	8952	upper lobe of left lung	167	892	Actual Death	BP-47051	RNA Extraction from Paxgene-derived Lysate Plate Based	12/12/2013	LCSET-4817	03/22/2014	TrueSeq.v1	RNA:Total RNA			USE ME		0.831593	90350	0.975428	729	0.87849	0.863217	0.320201	25992	0.789148	0.73072	76	55.1831	0.00366644	182
SRR1360460	GTEX-11WQC	7	Group II	16	1268170	GTEX-11WQC-0006-SM-5LZVP		Yellow Kit: Skin and Blood Donation	B1	Whole Blood:PAXgene Preserved		Whole Blood:Whole Blood		9.2		Normal	Blood	Subclavian.	Whole Blood	13756	venous blood	600		Actual Death	BP-40354	RNA isolation_PAXgene Blood RNA (Manual)	07/02/2013	LCSET-4900	03/23/2014	TrueSeq.v1	RNA:Total RNA			USE ME		0.929887	109130	0.980234	746	0.936318	0.842464	0.310427	22323	0.727594	0.740929	76	58.2524	0.00268963	189
SRR1093053	GTEX-X88G	6	Group II	17	1109774	GTEX-X88G-0426-SM-47JZ5	0	Aqua Kit: Organ and Tissue Donation	B1	Tissue:PAXgene Preserved		Tissue:Fresh Tissue	2 pieces ~5mm d. Adherent fibroadipose tissue, discontinuous, delineated, up to ~2mm	6.8	Popliteal	Normal	Blood Vessel	popiteal	Artery - Tibial	7610	tibial artery	144	1139	Presumed Death	BP-32413	RNA isolation_PAXgene Tissue miRNA	10/22/2012	LCSET-2974	04/11/2013	TrueSeq.v1	RNA:Total RNA			USE ME		0.939515	111923	0.976983	854	0.947677	0.877657	0.281825	24494	0.780515	0.743438	76	54.0573	0.0026057	211
SRR1070713	GTEX-XYKS	5	Group II	18	1110173	GTEX-XYKS-1826-SM-4E3JV	0	Aqua Kit: Organ and Tissue Donation	B1	Tissue:PAXgene Preserved		Tissue:Fresh Tissue	2 pieces, 13x10 & 16x10.5mm;	8	Greater omentum adipose tissue	Normal	Adipose Tissue		Adipose - Visceral (Omentum)	10414	omental fat pad	211	1078	Actual Death	BP-34929	RNA isolation_PAXgene Tissue miRNA	01/09/2013	LCSET-3416	07/12/2013	TrueSeq.v1	RNA:Total RNA			USE ME		0.907801	125960	0.976966	738	0.918682	0.878971	0.347144	25073	0.770954	0.754393	76	56.6297	0.00592623	198
SRR1454460	GTEX-13PL7	4			1270378	GTEX-13PL7-2326-SM-5L3FY	1	Aqua Kit: Organ and Tissue Donation	B1	Tissue:PAXgene Preserved		Tissue:Fresh Tissue	2 pieces, typical post-menopausal atrophy	6.7	Left	Normal	Ovary	Expected time lapse of tissue removal and fixation due to GTEx recovery workflow. GTEx team removes tissues in batches from donor en bloc and dissects it into aliquots later on the back table.	Ovary	2119	left ovary	176	883	Actual Death	BP-47486	RNA Extraction from Paxgene-derived Lysate Plate Based	12/17/2013	LCSET-4823	03/23/2014	TrueSeq.v1	RNA:Total RNA			USE ME		0.94384	204371	0.970278	617	0.950511	0.804645	0.346505	26046	0.808387	0.736514	76	65.312	0.0021479	320
SRR1082883	GTEX-X88G	4			1109772	GTEX-X88G-0226-SM-4GIE4	0	Aqua Kit: Organ and Tissue Donation	B1	Tissue:PAXgene Preserved		Tissue:Fresh Tissue	2 pieces ~11x9mm	6.9	Leg, left	Normal	Adipose Tissue		Adipose - Subcutaneous	2190	subcutaneous adipose tissue	132	1147	Presumed Death	BP-31842	RNA isolation_PAXgene Tissue miRNA	10/05/2012	LCSET-3479	07/19/2013	TrueSeq.v1	RNA:Total RNA			USE ME		0.90291	110187	0.975578	808	0.936799	0.864159	0.295963	24868	0.697113	0.7639	76	47.7279	0.00360738	198
SRR1415684	GTEX-14E6C	4			1271396	GTEX-14E6C-0005-SM-5O98N		Yellow Kit: Skin and Blood Donation	C1	Whole Blood:PAXgene Preserved		Whole Blood:Whole Blood		7.9		Normal	Blood		Whole Blood	13756	venous blood	857		Actual Death	BP-46767	RNA isolation_PAXgene Blood RNA (Manual)	12/09/2013	LCSET-4909	03/20/2014	TrueSeq.v1	RNA:Total RNA			USE ME		0.912901	86864	0.977806	734	0.930805	0.825054	0.35394	21606	0.697676	0.725733	76	50.1883	0.00242761	179
SRR1394406	GTEX-YBZK	4			1272424	GTEX-YBZK-0005-SM-59HKG		Yellow Kit: Skin and Blood Donation	B1	Whole Blood:PAXgene Preserved		Whole Blood:Whole Blood		8.8		Normal	Blood		Whole Blood	13756	venous blood	-119		Cross Clamp Applied	BP-34379	RNA isolation_PAXgene Blood RNA (Manual)	12/14/2012	LCSET-4419	01/14/2014	TrueSeq.v1	RNA:Total RNA			USE ME		0.842697	65273	0.971112	778	0.886665	0.905196	0.324024	22618	0.45815	0.730183	76	57.6999	0.00261513	218
SRR1393026	GTEX-11ONC	4			1267967	GTEX-11ONC-2126-SM-5HL6E	1	Aqua Kit: Organ and Tissue Donation	B1	Tissue:PAXgene Preserved		Tissue:Fresh Tissue	2 pieces; ducts present, especially in 1 piece [annotated]	7.2	Right	Normal	Breast		Breast - Mammary Tissue	8367	breast epithelium	714	613	Actual Death	BP-43753	RNA Extraction from Paxgene-derived Lysate Plate Based	09/19/2013	LCSET-4806	03/02/2014	TrueSeq.v1	RNA:Total RNA			USE ME		0.93374	97016	0.978255	757	0.943123	0.843097	0.32295	24986	0.78653	0.763409	76	44.5348	0.00358824	182
SRR660354	GTEX-T2YK	4			914797	GTEX-T2YK-0526-SM-32QPJ	1	Aqua Kit: Organ and Tissue Donation	C1	Tissue:PAXgene Preserved		Tissue:Fresh Tissue	6 pieces up to 8x3.5 mm; subcutaneous adipose up to 0.6mm	7	Leg, left	Normal	Skin		Skin - Sun Exposed (Lower leg)	1511	skin of leg	859	1152	Actual Death	BP-24618	RNA isolation_PAXgene Tissue miRNA	04/25/2012	LCSET-1667	09/02/2012	TrueSeq.v1	RNA:Total RNA	FLAGGED	Poor D-statistic
SRR1072871	GTEX-XYKS	2			1110158	GTEX-XYKS-0005-SM-4BRUD		Yellow Kit: Skin and Blood Donation	B1	Whole Blood:PAXgene Preserved		Whole Blood:Whole Blood		7.4		Normal	Blood	A-Line	Whole Blood	13756	venous blood	-107		Actual Death	BP-32880	RNA isolation_PAXgene Blood RNA (Manual)	11/06/2012	LCSET-3152	05/27/2013	TrueSeq.v1	RNA:Total RNA			USE ME		0.929418	72875	0.966228	957	0.93947	0.921582	0.275965	21388	0.399443	0.737065	76	54.9857	0.00264611	210
SRR1489246	GTEX-1339X	2			1269176	GTEX-1339X-0726-SM-5L3FF	0	Aqua Kit: Organ and Tissue Donation	B1	Tissue:PAXgene Preserved		Tissue:Fresh Tissue	2 pieces; 1 piece has 20% fibrous content	9.1	Greater omentum adipose tissue	Normal	Adipose Tissue		Adipose - Visceral (Omentum)	10414	omental fat pad	120	820	Actual Death	BP-45485	RNA Extraction from Paxgene-derived Lysate Plate Based	11/05/2013	LCSET-4822	03/23/2014	TrueSeq.v1	RNA:Total RNA			USE ME		0.930048	104697	0.984458	975	0.941767	0.921936	0.311815	23072	0.755566	0.705861	76	51.9142	0.0029213	206
SRR1361345	GTEX-11WQK	2			1268200	GTEX-11WQK-1226-SM-5GU5Z	2	Aqua Kit: Organ and Tissue Donation	B1	Tissue:PAXgene Preserved		Tissue:Fresh Tissue	2 pieces, mild congestion	7.5	Inferior segment of left upper lobe	Normal	Lung		Lung	8952	upper lobe of left lung	776	900	Actual Death	BP-43753	RNA Extraction from Paxgene-derived Lysate Plate Based	09/19/2013	LCSET-5131	03/08/2014	TrueSeq.v1	RNA:Total RNA			USE ME		0.926611	157892	0.984175	656	0.936334	0.79591	0.341119	25346	0.766795	0.783318	76	66.4332	0.00250653	288
SRR1429979	GTEX-11I78	2			1267797	GTEX-11I78-1926-SM-59878	1	Aqua Kit: Organ and Tissue Donation	B1	Tissue:PAXgene Preserved		Tissue:Fresh Tissue	2 pieces, typical post menopausal involutional changes	8.6	Left	Normal	Ovary		Ovary	2119	left ovary	130	1264	Actual Death	BP-44902	RNA Extraction from Paxgene-derived Lysate Plate Based	10/22/2013	LCSET-4417	01/23/2014	TrueSeq.v1	RNA:Total RNA			USE ME		0.891853	155385	0.977914	736	0.913167	0.850679	0.346395	24444	0.818283	0.695348	76	56.4074	0.00322816	208
SRR1443459	GTEX-12126	2			1268353	GTEX-12126-0006-SM-5O9B8		Yellow Kit: Skin and Blood Donation	C1	Whole Blood:PAXgene Preserved		Whole Blood:Whole Blood		7.2		Normal	Blood	only one ACD and one Pax gene tube collected due to limited blood.	Whole Blood	13756	venous blood	803		Actual Death	BP-40739	RNA isolation_PAXgene Blood RNA (Manual)	07/12/2013	LCSET-4909	03/20/2014	TrueSeq.v1	RNA:Total RNA			USE ME		0.903478	83762	0.962368	799	0.921296	0.878526	0.343939	21569	0.438796	0.749776	76	51.1478	0.00265931	200
SRR614635	GTEX-OOBK	1			860017	GTEX-OOBK-0005-SM-2YUMG		Yellow Kit: Skin and Blood Donation	B1	Whole Blood:PAXgene Preserved		Whole Blood:Whole Blood		8.3		Normal	Blood	A-Line	Whole Blood	13756	venous blood	-118		Actual Death	BP-18235	RNA isolation_Trizol Manual (Cell Pellet)	08/15/2011	LCSET-1433	06/09/2012	TrueSeq.v1	RNA:Total RNA			USE ME		0.620454	45841	0.918259	1113	0.630962	0.833294	0.3006	19717	0.56365	0.746807	76	38.5788	0.00217791	143
SRR815494	GTEX-O5YT	1			914415	GTEX-O5YT-0007-SM-32PK7		Yellow Kit: Skin and Blood Donation	B1	Whole Blood:Whole Blood		Whole Blood:Whole Blood		7.8		Normal	Blood	Femoral artery	Whole Blood	13756	venous blood	-47		Actual Death	BP-17470	RNA isolation_PAXgene Blood RNA (Manual)	07/08/2011	LCSET-1665	09/12/2012	TrueSeq.v1	RNA:Total RNA			USE ME		0.77285	86645	0.972802	1277	0.786889	0.913354	0.301284	20925	0.341887	0.748196	76	37.7764	0.00270058	201
SRR812837	GTEX-WYVS	1			931996	GTEX-WYVS-2526-SM-3NMAT	0	Aqua Kit: Organ and Tissue Donation	B1	Tissue:PAXgene Preserved		Tissue:Fresh Tissue	2 pieces, 2x1 & 2x1mm; , clean specimens	7.2	Left	Normal	Blood Vessel		Artery - Tibial	7610	tibial artery	327	784	Actual Death	BP-29824	RNA isolation_PAXgene Tissue miRNA	08/21/2012	LCSET-2351	12/16/2012	TrueSeq.v1	RNA:Total RNA			USE ME		0.905832	134179	0.975373	608	0.918094	0.851493	0.339471	24368	0.717051	0.765799	76	64.817	0.00337937	306
SRR1414727	GTEX-ZF2S	1			1273011	GTEX-ZF2S-2126-SM-4WWAY	1	Aqua Kit: Organ and Tissue Donation	B1	Tissue:PAXgene Preserved		Tissue:Fresh Tissue	2 pieces. No extraneous fat.	9	Gastrocnemius - Left	Normal	Muscle		Muscle - Skeletal	11907	gastrocnemius medialis	178	845	Actual Death	BP-43231	RNA Extraction from Paxgene-derived Lysate Plate Based	09/06/2013	LCSET-4179	11/08/2013	TrueSeq.v1	RNA:Total RNA			USE ME		0.949819	85882	0.984961	821	0.956927	0.925721	0.299929	23479	0.651207	0.735302	76	72.5369	0.00260772	306
SRR613831	GTEX-QDVN	1			860240	GTEX-QDVN-2226-SM-2S1PM	1	Aqua Kit: Organ and Tissue Donation	B1	Tissue:PAXgene Preserved		Tissue:Fresh Tissue	2 ~7.5x4mm aliquots, nerve bundles widely dispersed; ~ 70% both aliquots is interstitial fat	6.5	Left	Normal	Nerve		Nerve - Tibial	1323	tibial nerve	271	760	Actual Death	BP-20294	RNA isolation_Trizol Manual (Cell Pellet)	11/22/2011	LCSET-1465	06/02/2012	TrueSeq.v1	RNA:Total RNA			USE ME		0.739084	126029	0.978202	782	0.779142	0.845877	0.259263	25381	0.706686	0.792738	76	55.4103	0.00262546	189
SRR1070841	GTEX-XBED	1			1109831	GTEX-XBED-2226-SM-47JYQ	1	Aqua Kit: Organ and Tissue Donation	B1	Tissue:PAXgene Preserved		Tissue:Fresh Tissue	6 pieces, up to 6.5x3mm; Well trimmed of subcutaneous adipose	8.5	Leg, left	Normal	Skin		Skin - Sun Exposed (Lower leg)	1511	skin of leg	211	378	Actual Death	BP-31585	RNA isolation_PAXgene Tissue miRNA	09/27/2012	LCSET-2974	04/11/2013	TrueSeq.v1	RNA:Total RNA			USE ME		0.933608	96087	0.969564	815	0.943346	0.837876	0.356234	24949	0.772487	0.718053	76	42.9936	0.00262142	185
SRR1419166	GTEX-ZT9X	1			1273264	GTEX-ZT9X-1426-SM-5DUX1	1	Aqua Kit: Organ and Tissue Donation	B1	Tissue:PAXgene Preserved		Tissue:Fresh Tissue	2 pieces; spermatogenesis is present but reduced	6.3	Left	Normal	Testis		Testis	473	testis	193	979	Actual Death	BP-43308	RNA Extraction from Paxgene-derived Lysate Plate Based	09/09/2013	LCSET-4634	02/08/2014	TrueSeq.v1	RNA:Total RNA			USE ME		0.927198	116663	0.940931	737	0.937902	0.799404	0.360294	33499	0.86396	0.715282	76	49.8749	0.00221757	176
SRR1445304	GTEX-WY7C	1			1271940	GTEX-WY7C-0326-SM-4OND5	1	Aqua Kit: Organ and Tissue Donation	B1	Tissue:PAXgene Preserved		Tissue:Fresh Tissue	2 pieces ~9x9mm, all cortex, reasonabley well preserved, minimal adherent fat	9	Left	Normal	Adrenal Gland	Time lapse into fixative expected because tissue was recovered by the OPO team, the GTEx team did not have access to the donor until after the completion of the organ recovery.	Adrenal Gland	2369	adrenal gland	169	898	Actual Death	BP-29321	RNA isolation_PAXgene Tissue miRNA	08/13/2012	LCSET-3653	08/14/2013	TrueSeq.v1	RNA:Total RNA	FLAGGED	Mismatch rate gt 0.008
SRR1352530	GTEX-QCQG	1			1271546	GTEX-QCQG-0006-SM-5SI8M		Yellow Kit: Skin and Blood Donation	B1	Whole Blood:PAXgene Preserved		Whole Blood:Whole Blood		8.2		Normal	Blood	A-Line	Whole Blood	13756	venous blood	-127		Actual Death	BP-20111	RNA isolation_PAXgene Blood RNA (Manual)	11/15/2011	LCSET-4995	04/05/2014	TrueSeq.v1	RNA:Total RNA			USE ME		0.924425	68294	0.957398	755	0.935362	0.858078	0.350633	20901	0.731704	0.688365	76	64.1683	0.00227993	188
SRR615647	GTEX-QCQG	1			860210	GTEX-QCQG-0006-SM-2S1OW		Yellow Kit: Skin and Blood Donation	B1	Whole Blood:PAXgene Preserved		Whole Blood:Whole Blood		8.2		Normal	Blood	A-Line	Whole Blood	13756	venous blood	-127		Actual Death	BP-20111	RNA isolation_Trizol Manual (Cell Pellet)	11/15/2011	LCSET-1465	06/02/2012	TrueSeq.v1	RNA:Total RNA	FLAGGED	Lower Quality Replicate
SRR612827	GTEX-QLQ7	1			860279	GTEX-QLQ7-0005-SM-2S1QP		Yellow Kit: Skin and Blood Donation	B1	Whole Blood:PAXgene Preserved		Whole Blood:Whole Blood		8.8		Normal	Blood	A-Line	Whole Blood	13756	venous blood	-37		Actual Death	BP-20521	RNA isolation_Trizol Manual (Cell Pellet)	12/05/2011	LCSET-1466	05/21/2012	TrueSeq.v1	RNA:Total RNA			USE ME		0.538305	38811	0.910564	1130	0.549903	0.795184	0.274364	20331	0.476096	0.737901	76	28.6422	0.00228673	123
SRR1092493	GTEX-XUZC	1			1110100	GTEX-XUZC-1526-SM-4BRV4	1	Aqua Kit: Organ and Tissue Donation	B1	Tissue:PAXgene Preserved		Tissue:Fresh Tissue	6 pieces, up to 10x6mm; all muscularis; good specimens	7.7	Curved portion of colon above rectum	Normal	Colon		Colon - Sigmoid	1159	sigmoid colon	146	483	Actual Death	BP-34543	RNA isolation_PAXgene Tissue miRNA	12/19/2012	LCSET-3152	05/27/2013	TrueSeq.v1	RNA:Total RNA			USE ME		0.937821	88563	0.976467	864	0.945826	0.885454	0.312719	23538	0.800319	0.766399	76	41.1766	0.00232047	181
SRR1335875	GTEX-13PL7	1			1270370	GTEX-13PL7-1126-SM-5MR5O	1	Aqua Kit: Organ and Tissue Donation	B1	Tissue:PAXgene Preserved		Tissue:Fresh Tissue	2 pieces, minimal congestion	7.3	Central region	Normal	Spleen	Time lapse into fixative expected because tissue was recovered by the OPO team, the GTEx team did not have access to the donor until after the completion of the organ recovery.	Spleen	2106	spleen	159	900	Actual Death	BP-47656	RNA Extraction from Paxgene-derived Lysate Plate Based	12/19/2013	LCSET-4902	03/22/2014	TrueSeq.v1	RNA:Total RNA			USE ME		0.936222	116917	0.969046	585	0.938504	0.846398	0.287954	26208	0.781882	0.776999	76	66.5584	0.00276963	304
SRR1420109	GTEX-13RTJ	1			1270514	GTEX-13RTJ-2526-SM-5S2Q3	1	Aqua Kit: Organ and Tissue Donation	B1	Tissue:PAXgene Preserved		Tissue:Fresh Tissue	2 pieces, ~10% prominent vessel/fascia, delineated	6.6	Leg, left	Normal	Adipose Tissue		Adipose - Subcutaneous	2190	subcutaneous adipose tissue	931	1024	Actual Death	BP-48647	RNA Extraction from Paxgene-derived Lysate Plate Based	01/24/2014	LCSET-4988	04/01/2014	TrueSeq.v1	RNA:Total RNA			USE ME		0.941585	116515	0.971701	846	0.946759	0.882394	0.29948	23674	0.702924	0.753266	76	44.8388	0.00571585	200
SRR1361652	GTEX-14E6C	1			1271398	GTEX-14E6C-0226-SM-5S2N3	1	Aqua Kit: Organ and Tissue Donation	C1	Tissue:PAXgene Preserved		Tissue:Fresh Tissue	2 pieces; 5% fibrous content	7.3	Leg, left	Normal	Adipose Tissue		Adipose - Subcutaneous	2190	subcutaneous adipose tissue	983	408	Actual Death	BP-48576	RNA Extraction from Paxgene-derived Lysate Plate Based	01/22/2014	LCSET-4988	03/31/2014	TrueSeq.v1	RNA:Total RNA			USE ME		0.943891	110666	0.987245	764	0.951416	0.827141	0.317101	22920	0.808459	0.751758	76	52.1417	0.00173809	217
SRR1445111	GTEX-148VJ	1			1271184	GTEX-148VJ-1626-SM-5QGPH	2	Aqua Kit: Organ and Tissue Donation	B1	Tissue:PAXgene Preserved		Tissue:Fresh Tissue	2 pieces, cortex, ~50% of specimen, delineated; rest is adherent fat	5.8	Left	Normal	Adrenal Gland	Expected time lapse of tissue removal and fixation due to GTEx recovery workflow. GTEx team removes tissues in batches from donor en bloc and dissects it into aliquots later on the back table.	Adrenal Gland	2369	adrenal gland	1094	730	Actual Death	BP-48068	RNA Extraction from Paxgene-derived Lysate Plate Based	01/08/2014	LCSET-4954	03/29/2014	TrueSeq.v1	RNA:Total RNA	FLAGGED	Poor D-statistic
SRR1328383	GTEX-148VJ	1			1271174	GTEX-148VJ-0006-SM-5NQB1		Yellow Kit: Skin and Blood Donation	B1	Whole Blood:PAXgene Preserved		Whole Blood:Whole Blood		8		Normal	Blood	Right Subclavian	Whole Blood	13756	venous blood	850		Actual Death	BP-46147	RNA isolation_PAXgene Blood RNA (Manual)	11/25/2013	LCSET-4907	03/21/2014	TrueSeq.v1	RNA:Total RNA			USE ME		0.899024	66177	0.977621	769	0.917468	0.893326	0.292867	20841	0.42831	0.68034	76	51.8692	0.00557583	163
SRR809185	GTEX-S7PM	1			931698	GTEX-S7PM-0006-SM-3NM8C		Yellow Kit: Skin and Blood Donation	C1	Whole Blood:PAXgene Preserved		Whole Blood:Whole Blood		8.6		Normal	Blood		Whole Blood	13756	venous blood	1127		Actual Death	BP-22532	RNA isolation_PAXgene Blood RNA (Manual)	02/16/2012	LCSET-2351	12/16/2012	TrueSeq.v1	RNA:Total RNA			USE ME		0.889679	72969	0.976782	781	0.904301	0.846094	0.320516	22099	0.484813	0.730369	76	49.896	0.00383425	186
SRR654921	GTEX-S7SE	1			914673	GTEX-S7SE-0005-SM-2XCEA		Yellow Kit: Skin and Blood Donation	C1	Whole Blood:PAXgene Preserved		Whole Blood:Whole Blood		9.5		Normal	Blood		Whole Blood	13756	venous blood	816		Actual Death	BP-22532	RNA isolation_PAXgene Blood RNA (Manual)	02/16/2012	LCSET-1561	09/11/2012	TrueSeq.v1	RNA:Total RNA			USE ME		0.777173	95647	0.974873	726	0.817916	0.835014	0.322014	23403	0.590833	0.707342	76	48.7569	0.00271051	177
SRR1345412	GTEX-WYBS	1			1271954	GTEX-WYBS-0005-SM-4ONDR		Yellow Kit: Skin and Blood Donation	C1	Whole Blood:PAXgene Preserved		Whole Blood:Whole Blood		5.9		Normal	Blood		Whole Blood	13756	venous blood	789		Actual Death	BP-28174	RNA isolation_PAXgene Blood RNA (Manual)	07/27/2012	LCSET-3653	08/14/2013	TrueSeq.v1	RNA:Total RNA	FLAGGED	Mismatch rate gt 0.008
SRR1446287	GTEX-12ZZW	1			1268778	GTEX-12ZZW-0011-R4a-SM-5DUX9		Green Kit: Brain Donation	C1, A1	Tissue:Fresh Frozen Tissue		Tissue:Fresh Frozen Tissue		7		Normal	Brain	Both olfactory bulbs and brain stem present. No saw cuts.	Brain - Amygdala	1876	amygdala			Actual Death	BP-44878	RNA isolation_PAXgene Tissue miRNA	10/22/2013	LCSET-4634	02/08/2014	TrueSeq.v1	RNA:Total RNA			USE ME		0.930494	40659	0.972767	1239	0.941461	0.924684	0.280879	22336	0.466591	0.824856	76	24.0515	0.00285608	233
SRR1399092	GTEX-1399T	1			1269261	GTEX-1399T-0011-R2b-SM-5DUXM		Green Kit: Brain Donation	B1, A1	Tissue:Fresh Frozen Tissue		Tissue:Fresh Frozen Tissue		7.4		Normal	Brain		Brain - Substantia nigra	2038	substantia nigra			Presumed Death	BP-44932	RNA isolation_PAXgene Tissue miRNA	10/23/2013	LCSET-4634	02/08/2014	TrueSeq.v1	RNA:Total RNA			USE ME		0.932452	60111	0.941013	958	0.941109	0.875707	0.306782	24888	0.640476	0.782567	76	39.916	0.00233563	277
SRR615838	GTEX-QVJO	1			860354	GTEX-QVJO-1426-SM-2S1QY	2	Aqua Kit: Organ and Tissue Donation	D1	Tissue:PAXgene Preserved		Tissue:Fresh Tissue	3 ~7x3 mm aliquots; 1 ~4x1.5mm aliquot; 1 ~3.5x3.5mm fragment of dura	6.9	Cerebral frontal pole -right	Normal	Brain		Brain - Cortex	1870	frontal cortex	1279	995	Actual Death	BP-20981	RNA isolation_Trizol Manual (Cell Pellet)	12/20/2011	LCSET-1466	05/21/2012	TrueSeq.v1	RNA:Total RNA			USE ME		0.656596	42030	0.964638	1106	0.675822	0.888102	0.292659	24024	0.672369	0.738589	76	27.8327	0.00284494	128
SRR1375635	GTEX-ZE7O	1			1272890	GTEX-ZE7O-0011-R5a-SM-57WBO		Green Kit: Brain Donation	B1, A1	Tissue:Fresh Frozen Tissue		Tissue:Fresh Frozen Tissue		8		Normal	Brain		Brain - Caudate (basal ganglia)	1873	caudate nucleus			Presumed Death	BP-41252	RNA isolation_PAXgene Tissue miRNA	07/23/2013	LCSET-4415	12/21/2013	TrueSeq.v1	RNA:Total RNA			USE ME		0.927363	62878	0.960436	1011	0.939512	0.881557	0.284333	25363	0.601194	0.843415	76	35.3772	0.00211552	226
SRR657528	GTEX-T2YK	1			914798	GTEX-T2YK-2226-SM-32QPT	2	Aqua Kit: Organ and Tissue Donation	C1	Tissue:PAXgene Preserved		Tissue:Fresh Tissue	2 pieces 10x7 & 9x8 mm; gynecomastia with ductal and fibrous tissue; 80 and 60 % adipose	6	Right	Normal	Breast		Breast - Mammary Tissue	8367	breast epithelium	905	1128	Actual Death	BP-24618	RNA isolation_PAXgene Tissue miRNA	04/25/2012	LCSET-1667	09/02/2012	TrueSeq.v1	RNA:Total RNA			USE ME		0.309173	59701	0.977795	1338	0.32418	0.800738	0.301895	24046	0.495895	0.740755	76	14.5594	0.0028847	170
SRR1468292	GTEX-11ONC	1			1267964	GTEX-11ONC-1526-SM-5GU6S	1	Aqua Kit: Organ and Tissue Donation	B1	Tissue:PAXgene Preserved		Tissue:Fresh Tissue	6 pieces; well dissected mucosa	6.5	Squamous region, above gastroesophageal junction	Normal	Esophagus	Expected time lapse of tissue removal and fixation due to GTEx recovery workflow. GTEx team removes tissues in batches from donor en bloc and dissects it into aliquots later on the back table.	Esophagus - Mucosa	6920	esophagus squamous epithelium	686	641	Actual Death	BP-44312	RNA Extraction from Paxgene-derived Lysate Plate Based	10/04/2013	LCSET-4803	02/19/2014	TrueSeq.v1	RNA:Total RNA			USE ME		0.937208	82982	0.980447	932	0.947261	0.869524	0.268647	23663	0.628949	0.807225	76	36.9793	0.00263335	183
SRR814447	GTEX-N7MS	1			931462	GTEX-N7MS-1126-SM-3LK5E	1	Aqua Kit: Organ and Tissue Donation	C1	Tissue:PAXgene Preserved		Tissue:Fresh Tissue	OK for analysis	7.1	Squamous region, above gastroesophageal junction	Normal	Esophagus		Esophagus - Muscularis	4648	esophagus muscularis mucosa	1238	1441	Actual Death	BP-16740	RNA isolation_PAXgene Tissue miRNA	05/19/2011	LCSET-2234	12/16/2012	TrueSeq.v1	RNA:Total RNA	FLAGGED	Poor D-statistic
SRR1368754	GTEX-13NYS	1			1269927	GTEX-13NYS-1626-SM-5J2MU	2	Aqua Kit: Organ and Tissue Donation	B1	Tissue:PAXgene Preserved		Tissue:Fresh Tissue	2 pieces; emphysema, fibrosis, bronchiectasis; large bronchus with calcified cartilage sampled [outlined]	5.9	Inferior segment of left upper lobe	Normal	Lung	Expected time lapse of tissue removal and fixation due to GTEx recovery workflow. GTEx team removes tissues in batches from donor en bloc and dissects it into aliquots later on the back table.	Lung	8952	upper lobe of left lung	969	681	Actual Death	BP-46925	RNA Extraction from Paxgene-derived Lysate Plate Based	12/10/2013	LCSET-4817	03/22/2014	TrueSeq.v1	RNA:Total RNA			USE ME		0.825593	122315	0.978772	699	0.873009	0.836632	0.296709	26162	0.784846	0.778372	76	57.9134	0.00377117	202
SRR615695	GTEX-RNOR	1			860563	GTEX-RNOR-0726-SM-2TF5I	1	Aqua Kit: Organ and Tissue Donation	C1	Tissue:PAXgene Preserved		Tissue:Fresh Tissue	2 pieces, 9x6 & 8x5 mm; extensive recent hemorrhage	7	Inferior segment of left upper lobe	Normal	Lung		Lung	8952	upper lobe of left lung	923	544	Actual Death	BP-21628	RNA isolation_Trizol Manual (Cell Pellet)	01/20/2012	LCSET-1479	06/01/2012	TrueSeq.v1	RNA:Total RNA	FLAGGED	Poor D-statistic
SRR1380829	GTEX-13NYS	1			1269922	GTEX-13NYS-0426-SM-5MR4X	1	Aqua Kit: Organ and Tissue Donation	B1	Tissue:PAXgene Preserved		Tissue:Fresh Tissue	2 pieces; 10% external fat, 5% internal fat	6.9	Left	Normal	Nerve	Expected time lapse of tissue removal and fixation due to GTEx recovery workflow. GTEx team removes tissues in batches from donor en bloc and dissects it into aliquots later on the back table.	Nerve - Tibial	1323	tibial nerve	857	793	Actual Death	BP-46529	RNA Extraction from Paxgene-derived Lysate Plate Based	12/04/2013	LCSET-4902	03/22/2014	TrueSeq.v1	RNA:Total RNA	FLAGGED	Poor D-statistic
SRR814293	GTEX-PLZ4	1			931656	GTEX-PLZ4-2826-SM-3P617	1	Aqua Kit: Organ and Tissue Donation	C1	Tissue:PAXgene Preserved		Tissue:Fresh Tissue	2 ~7x5mm pieces. Numerous corpora albicantia	6	Left	Normal	Ovary	small ovaries	Ovary	2119	left ovary	730	798	Actual Death	BP-19216	RNA isolation_PAXgene Tissue miRNA	10/04/2011	LCSET-2386	12/16/2012	TrueSeq.v1	RNA:Total RNA			USE ME		0.881412	265955	0.972362	549	0.911088	0.817692	0.309411	25892	0.712012	0.728729	76	68.3751	0.00293897	326
SRR1414876	GTEX-12WSM	1			1268759	GTEX-12WSM-2226-SM-5DUVS	1	Aqua Kit: Organ and Tissue Donation	B1	Tissue:PAXgene Preserved		Tissue:Fresh Tissue	1 piece, adhenohypophysis and focal dura (delineated)	6.8	Entire pituitary gland	Normal	Pituitary		Pituitary	7	pituitary gland	1108	795	Actual Death	BP-44437	RNA Extraction from Paxgene-derived Lysate Plate Based	10/08/2013	LCSET-4634	02/08/2014	TrueSeq.v1	RNA:Total RNA			USE ME		0.933159	101504	0.967101	617	0.943887	0.826207	0.291754	26928	0.817883	0.77678	76	56.4399	0.00211592	202
[truncated: 31 more columns]

## Sheet: S1D- CD34+ GEO Samples
Table S1D: analysis of publicly available CD34+ RNA-seq datasets Columns indicate: Data set ID, Sample file ID, Cell type, number of reads in indicated sample, number of aligned reads.
Columns indicate: Data set ID, Sample file ID, Cell type, number of reads in indicated sample, number of aligned reads.
GSE	Run_s	cell_type_s	# reads	# aligned reads
GSE57561	SRR1283403	mobilized peripheral blood cells	20842090	19664606
GSE57561	SRR1283404	mobilized peripheral blood cells	21413627	20204046
GSE57561	SRR1283405	mobilized peripheral blood cells	22451615	21244048
GSE24565	SRR527586	CD34+ Mobilized cell TAP-Only shortTotal	102732191	89133632
GSE34448	SRR530912	RIKEN_Cage_CD34+_Mobilized_cell_longPolyA	69678530	65058926
GSE63569	SRR1660308	bone marrow CD34+ cells	90916117	81132944
GSE63569	SRR1660309	bone marrow CD34+ cells	120511602	113932063
GSE63569	SRR1660310	bone marrow CD34+ cells	80435209	75618339
GSE63569	SRR1660311	bone marrow CD34+ cells	51745026	51024866
GSE63569	SRR1660312	bone marrow CD34+ cells	76855397	75293599
GSE63569	SRR1660313	bone marrow CD34+ cells	49130394	48537650
GSE63569	SRR1660314	bone marrow CD34+ cells	34148078	33656220
GSE63569	SRR1660315	bone marrow CD34+ cells	63801701	62762733
GSE63569	SRR1660316	bone marrow CD34+ cells	36336879	30985319
GSE63569	SRR1660317	bone marrow CD34+ cells	65807103	64648935
GSE63569	SRR1660318	bone marrow CD34+ cells	86003307	83798949
GSE63569	SRR1660319	bone marrow CD34+ cells	47410741	45771288
GSE63569	SRR1660320	bone marrow CD34+ cells	111939058	104832210
GSE63569	SRR1660321	bone marrow CD34+ cells	48546357	47345931
GSE63569	SRR1660322	bone marrow CD34+ cells	53711122	52988567
GSE63569	SRR1660323	bone marrow CD34+ cells	53606634	51708661
GSE63569	SRR1660324	bone marrow CD34+ cells	57931632	55143644
GSE78605	SRR3192523	hematopoietic multipotent progenitor cell	236275714	226652273
GSE69622	SRR2054150	CD34+ iPSC	11546532	10791298
GSE69622	SRR2054151	CD34+ iPSC	19859655	18767993
