# Supplementary material for: Defining the Transcriptional Landscape during Cytomegalovirus Latency with Single-Cell RNA Sequencing
Source: mBio. 2018 Mar 13;9(2):e00013-18. doi: 10.1128/mBio.00013-18 (PMC5850328; doi:10.1128/mBio.00013-18)
Supplement: TABLE S2 [file mbo002183781st2.xlsx]

## Sheet: S2A- MARS-seq CD14 Diff genes
Table S2A: Differential genes in latently infected monocytes
Columns indicate: Gene annotation, the cluster with the highest expression of the indicated gene, expression level of the indicated gene in the cluster where it is most highly expressed (relative to the expression of all other genes in the same cluster), number of reads for the indicated gene in clusters 1-6, total number of reads for the indicated gene across all clusters.
Gene	Cluster with highest expression	Relative expression in the highest cluster	Cluster 1	Cluster 2	Cluster 3	Cluster 4	Cluster 5	Cluster 6	Sum
RNA2.7	1	0.0257375	11452	5822	303	148	25	13	17763
UL22A_P1_P2	1	0.0131618	5850	1114	64	48	5	0	7081
RNA4.9	1	0.012852	5712	1191	52	46	6	2	7009
UL40	1	0.0105757	4698	704	29	8	3	0	5442
RNA_1.2	1	0.0067213	2981	392	9	1	0	0	3383
GFP	1	0.00638457	2831	429	19	83	29	14	3405
UL16_UL17	1	0.00570438	2528	268	19	9	2	1	2827
US18	1	0.00514092	2277	169	10	1	2	0	2459
UL132	1	0.00423176	1872	210	13	7	2	0	2104
UL4_UL5	1	0.00399605	1767	264	14	4	0	0	2049
UL48A	1	0.00362564	1602	182	5	8	0	0	1797
UL84	1	0.00344157	1520	182	7	8	1	2	1720
UL138	1	0.00340116	1502	182	25	7	0	0	1716
US12	1	0.00327994	1448	185	4	1	1	0	1639
RNA5.0	1	0.00295668	1304	98	6	28	3	0	1439
UL99	1	0.002923	1289	91	11	31	5	4	1431
UL_74.5	1	0.00281749	1242	82	6	7	0	1	1338
UL78	1	0.00274566	1210	127	11	3	3	0	1354
US8	1	0.00272321	1200	119	7	1	0	0	1327
UL34	1	0.00218893	962	94	4	5	0	0	1065
anti_RNA2.7	1	0.00217322	955	59	42	2	0	0	1058
UL54	1	0.0021171	930	110	1	0	0	0	1041
anti_UL150	1	0.00208792	917	140	5	2	1	1	1066
UL145	1	0.00199588	876	99	4	3	0	0	982
UL94	1	0.00167935	735	70	4	6	1	0	816
UL53	1	0.00159629	698	52	3	0	0	0	753
UL30	1	0.00152446	666	116	15	15	3	5	820
UL13	1	0.00151099	660	72	6	5	0	0	743
UL80_UL80.5	1	0.00150201	656	48	7	2	0	1	714
UL26	1	0.00149752	654	94	19	3	5	0	775
US22	1	0.0014818	647	73	5	0	0	0	725
UL36_P1_P2	1	0.00144813	632	77	20	1	0	1	731
UL69	1	0.00143017	624	45	4	7	2	0	682
US34_US34A	1	0.00135609	591	16	3	3	3	1	617
UL115	1	0.00127079	553	82	3	1	0	0	639
UL55	1	0.00126854	552	53	2	2	0	0	609
UL18	1	0.00123712	538	11	0	2	1	0	552
UL141	1	0.00120569	524	49	4	3	1	0	581
UL75	1	0.0011765	511	46	3	0	0	0	560
UL112	1	0.00115181	500	62	14	1	0	0	577
UL21.5	1	0.00110691	480	44	1	1	0	0	526
UL25	1	0.00108671	471	52	2	3	0	0	528
RL5A	1	0.00108222	469	16	1	2	0	0	488
UL128	1	0.00105753	458	61	1	2	2	1	525
UL122	1	0.00105528	457	57	4	3	0	0	521
US28	1	0.0010463	453	33	0	1	1	0	488
anti_UL87	1	0.00102834	445	54	1	2	0	0	502
TRS1	1	0.00101712	440	36	5	1	0	0	482
UL82	1	0.00101712	440	48	9	2	2	2	503
UL103	1	0.00099916	432	55	4	4	0	0	495
UL6_UL7_UL8_UL9_UL10_UL11	1	0.000967732	418	46	2	1	0	0	467
UL73	1	0.0009161	395	9	1	0	0	0	405
UL100	1	0.000792633	340	35	2	3	0	0	380
UL31	1	0.000736512	315	38	5	1	0	0	359
UL35	1	0.000734267	314	29	2	1	0	0	346
UL123	1	0.00068488	292	92	44	1	1	0	430
UL38	1	0.000671411	286	23	5	0	0	0	314
UL23	1	0.000660187	281	23	3	1	0	1	309
UQCRQ	1	0.000651207	277	1169	690	464	293	747	3640
anti_UL44.1	1	0.0006108	259	34	1	2	3	0	299
anti_UL69_UL70	1	0.000604065	256	18	1	2	0	0	277
UL72	1	0.000604065	256	26	2	1	3	1	289
H2AFZ	1	0.000556923	235	428	378	194	171	255	1661
UL114	1	0.000547944	231	24	1	1	0	0	257
RL10_RL13/TRL14	1	0.000514271	216	19	1	1	1	0	238
UL71	1	0.000478353	200	16	2	0	0	0	218
UL48	1	0.000467129	195	13	0	0	3	0	211
UCHL1	1	0.000467129	195	410	185	9	8	42	849
US10	1	0.000460394	192	33	0	0	0	0	225
anti_UL29	1	0.000458149	191	23	1	2	0	0	217
anti_UL83	1	0.000455905	190	20	1	1	0	0	212
UL52	1	0.00044468	185	10	0	3	0	0	198
US32	1	0.000435701	181	27	1	0	0	0	209
UL105	1	0.000428966	178	22	1	1	0	0	202
UL102	1	0.000417742	173	15	2	1	0	1	192
UL14_UL15A	1	0.000408762	169	31	1	1	0	0	202
anti_UL144_UL145	1	0.000395293	163	16	2	2	0	0	183
UL42	1	0.000363865	149	10	2	0	0	0	161
anti_UL38	1	0.000354886	145	7	0	0	0	0	152
anti_US17_US18	1	0.000332437	135	10	0	0	0	0	145
UL111A	1	0.000323458	131	6	0	1	0	0	138
UL96	1	0.000298764	120	7	1	2	0	0	130
UL20	1	0.000280806	112	12	0	2	0	0	126
US30	1	0.000276316	110	7	1	0	1	1	120
UL32	1	0.000274071	109	3	0	4	0	0	116
anti_US2	1	0.000256112	101	11	2	0	0	0	114
anti_UL88	1	0.000251622	99	4	0	0	0	0	103
between_US34A_RL1	1	0.000249378	98	9	1	1	0	0	109
UL133	1	0.000238153	93	6	0	0	0	0	99
UL144	1	0.000235908	92	1	0	0	0	0	93
US24	1	0.000233664	91	13	0	0	0	0	104
anti_US21_US22	1	0.000224684	87	20	0	0	0	0	107
UL95	1	0.00021346	82	5	0	0	0	0	87
UL150	1	0.000211215	81	1	0	4	0	0	86
UL140	1	0.000211215	81	5	3	6	0	0	95
UL124	1	0.000193256	73	5	0	0	0	0	78
TMSB10	2	0.00636218	1208	16306	14031	11086	5909	13391	61931
LGALS3	2	0.00457839	414	11713	10145	6976	5059	8470	42777
SH3BGRL3	2	0.0040467	522	10344	7230	4956	4259	4245	31556
FTH1	2	0.00374106	381	9557	9616	8083	3275	3624	34536
S100A11	2	0.00369833	494	9447	8181	7198	3355	7305	35980
S100A6	2	0.00341832	842	8726	7270	4617	2819	7902	32176
TMSB4X	2	0.00297868	251	7594	6372	5740	222	3252	23431
VIM	2	0.00293829	534	7490	7126	5152	3136	6356	29794
CD52	2	0.0028711	315	7317	7604	3133	1531	5798	25698
CCL3	2	0.0020361	141	5167	1041	287	500	271	7407
GPX4	2	0.00199066	368	5050	4349	3163	2593	3694	19217
SQSTM1	2	0.00189357	431	4800	3928	3650	1882	2383	17074
SNORA31;TPT1;DL489966;D28408	2	0.00186755	535	4733	2711	2742	2799	4308	17828
CIR1	2	0.00181939	119	4609	3162	996	509	2285	11680
IL8	2	0.00163452	78	4133	1089	598	227	526	6651
PGD	2	0.00139762	195	3523	2671	1377	961	1153	9880
C5AR1	2	0.00128577	53	3235	2781	2373	1100	1712	11254
TALDO1	2	0.00122479	191	3078	2634	1700	1185	1784	10572
NCF2	2	0.00113896	130	2857	2710	2141	1114	1287	10239
COX5B	2	0.00109274	381	2738	2020	904	807	1766	8616
TXNRD1	2	0.00108304	153	2713	2055	1634	257	732	7544
PTGDS	2	0.00102206	62	2556	1439	447	353	1400	6257
ARHGDIB	2	0.000825156	54	2049	1522	1062	466	1109	6262
NFKBIA	2	0.000766512	140	1898	1490	772	413	573	5286
COX7C;MIR3607	2	0.000590968	230	1446	999	687	45	697	4104
C13orf15	2	0.000552131	37	1346	398	314	75	165	2335
GLRX	2	0.000509798	60	1237	814	489	95	523	3218
CXCL2	2	0.000454261	13	1094	236	108	48	92	1591
DUSP1;AK316321	2	0.000438338	42	1053	180	51	35	20	1381
FOS	2	0.000413482	28	989	201	43	33	37	1331
MGST1	2	0.000385907	68	918	406	142	44	203	1781
CCL4	2	0.00036144	20	855	52	65	3	8	1003
FOSB	2	0.000257744	17	588	30	26	1	1	663
CHI3L1;BC034684	3	0.0114171	653	28957	30609	11635	14960	23740	110554
PKM2	3	0.00228244	528	5404	6056	3157	2999	3785	21929
S100A4	3	0.00204434	651	4580	5416	2842	646	3649	17784
CALR	3	0.00196026	385	3139	5190	3819	2273	3163	17969
IFI6	3	0.00159045	39	2077	4196	2097	1250	1196	10855
CHIT1	3	0.00157148	42	2301	4145	573	230	2876	10167
ANXA2;DJ439519	3	0.00155139	304	3301	4091	3255	256	2462	13669
PLIN2	3	0.00126566	69	2674	3323	2762	674	1533	11035
FBP1	3	0.00116707	49	1592	3058	2252	1183	2012	10146
DBI;DL492217	3	0.00113545	164	2173	2973	1776	287	2501	9874
STAT1	3	0.000762668	42	1340	1971	962	858	724	5897
IGSF6	3	0.000754111	23	1194	1948	815	109	490	4579
GDF15	3	0.000611249	32	624	1564	312	424	1109	4065
CYP51A1	3	0.00044904	102	731	1128	295	52	260	2568
GPNMB	4	0.0048401	158	7035	11050	11203	3168	8976	41590
CTSS	4	0.00367982	96	5802	8389	8501	1176	8079	32043
ACTB;DL492006	4	0.00209014	521	5132	5142	4799	2277	2474	20345
APLP2;DQ600312	4	0.00164226	213	1774	2792	3756	2186	3833	14554
LITAF	4	0.00115444	150	1610	2006	2620	726	1242	8354
RNF130	4	0.00108831	94	2229	2044	2466	1006	2273	10112
BC016015	4	0.0010604	73	1859	1877	2401	682	1963	8855
LRRFIP1	4	0.000786437	81	1142	1569	1763	492	1186	6233
GLUL;JA429802;JA429801	4	0.000766255	62	817	1012	1716	957	1624	6188
CECR1	4	0.000686384	20	805	1473	1530	1048	1518	6394
HSP90AA1	4	0.000685525	189	933	1337	1528	234	688	4909
SLAMF7	4	0.000648595	27	1013	1376	1442	568	1006	5432
AHNAK	4	0.000638719	118	536	1119	1419	177	805	4174
IGF2R	4	0.000631848	82	478	1286	1403	717	1481	5447
RSAD2	4	0.000614672	7	928	1079	1363	366	1349	5092
LHFPL2	4	0.000606513	10	523	476	1344	112	241	2706
CYBB	4	0.000526642	9	723	878	1158	123	286	3177
PPAP2B	4	0.000466524	14	339	643	1018	451	928	3393
FTL;DQ591443	5	0.044655	3720	71623	50042	54517	71515	92934	344351
CD74	5	0.0178154	338	9641	15696	25122	28503	42968	122268
LYZ;E02193	5	0.0124452	561	19347	20626	28246	19897	22544	111221
CTSD	5	0.010766	586	8646	15443	16150	17206	25536	83567
CTSB	5	0.00607161	491	7927	9642	9104	9683	10127	46974
CD68	5	0.00484545	221	6222	9016	7474	7718	10433	41084
IFITM3	5	0.00306079	31	2177	2961	3837	4858	3659	17523
CAPG	5	0.00285238	287	4228	6054	5253	4524	6845	27191
ITGB2	5	0.00271198	113	2642	4006	4598	4299	5042	20700
MMP9	5	0.00261026	54	1294	2208	2007	4136	2543	12242
LAPTM5;MIR4420	5	0.00247236	182	3780	4360	5208	3915	4584	22029
CFL1	5	0.00241308	566	4419	4129	3114	3820	4063	20111
TBC1D24;AMDHD2	5	0.00232634	481	5636	5661	4644	3681	4861	24964
LY6E	5	0.00224834	83	3243	4333	2280	3556	3633	17128
CYP27A1	5	0.00211605	116	5363	5600	4062	3344	4843	23328
CD81	5	0.00209296	223	2710	3279	3490	3307	5040	18049
CD14	5	0.00203743	36	644	1094	2372	3218	2575	9939
GPX1	5	0.00199063	191	3210	3452	2900	3143	4398	17294
BRI3	5	0.0018964	241	3035	3035	3404	2992	4316	17023
CTSH	5	0.00172293	84	2282	3226	2834	2714	2859	13999
S100A9	5	0.00146209	32	553	999	2094	2296	1872	7846
GRINA	5	0.00118504	134	1566	1792	1611	1852	2324	9279
ACTG1;DQ585569	5	0.00116757	157	2229	2493	1656	1824	1834	10193
ISG15	5	0.00116445	43	1490	2331	1437	1819	1110	8230
FXYD5;AX747741	5	0.00114572	171	2387	2700	2345	1789	2483	11875
CYBA;BC028224	5	0.001132	88	1441	2516	2101	1767	2409	10322
TMEM176B	5	0.00108769	57	1686	1520	1128	1696	1818	7905
CTSL1	5	0.00108457	188	879	947	1903	1691	1700	7308
LILRB4	5	0.00108083	96	1316	1881	1315	1685	2228	8521
MX1	5	0.00107334	30	1433	2661	1916	1673	1247	8960
ARPC1B	5	0.00102217	129	1624	1289	1625	1591	2119	8377
ATP6AP1	5	0.0010072	107	1977	2285	1659	1567	2089	9684
SPI1	5	0.000984108	101	1794	2155	1027	1530	1745	8352
ITM2B	5	0.000956652	82	1495	1583	1360	1486	1748	7754
HLA-A	5	0.00095166	103	1343	1400	1229	1478	1863	7416
APOBEC3A	5	0.00093918	6	150	695	921	1458	1974	5204
SERPINA1	5	0.000904859	37	185	460	1048	1403	1690	4823
LGALS3BP	5	0.000889883	11	570	840	895	1379	1495	5190
IFIT3	5	0.000879899	15	1078	1603	971	1363	960	5990
FLNA	5	0.000833099	117	1179	1612	889	1288	1855	6940
LGALS9	5	0.000820619	31	1132	1399	1020	1268	1352	6202
HLA-DRB5;HLA-DRB1;AK293020	5	0.00077881	8	195	394	819	1201	1507	4124
FCGRT	5	0.000720778	64	745	937	1093	1108	1337	5284
PTAFR	5	0.000697066	9	573	806	1266	1070	903	4627
OAS1	5	0.000683338	22	1093	1414	1083	1048	991	5651
SIGLEC1	5	0.000681466	18	734	987	1055	1045	943	4782
LGMN	5	0.000659002	29	516	633	644	1009	1333	4164
IFITM2	5	0.000626553	23	537	624	901	957	714	3756
SERPING1	5	0.000567273	22	639	557	1059	862	963	4102
CD4	5	0.000529833	6	247	516	509	802	936	3016
LGALS2	5	0.000521721	24	883	824	606	789	422	3548
CYBASC3	5	0.000486777	13	434	534	256	733	1114	3084
IFITM1	5	0.000395048	1	47	92	176	586	71	973
FPR1	5	0.000380072	3	196	252	501	562	630	2144
PIK3R2	6	0.0163715	1330	14967	19057	22366	19829	40769	118318
PSAP	6	0.0139067	676	11851	18454	25282	18075	34620	108958
APOE	6	0.00902278	235	2780	8159	18489	10578	22436	62677
CSTB	6	0.00601002	653	10887	11772	7950	6732	14920	52914
GRN	6	0.0051037	373	4237	7835	9721	7219	12659	42044
GM2A	6	0.0046748	179	6459	7608	5675	3392	11589	34902
TYROBP	6	0.00418055	272	6729	6742	7078	5903	10356	37080
PLD3	6	0.00370836	247	6472	8801	4817	5838	9178	35353
CD63	6	0.00309867	438	6053	6591	7057	3222	7657	31018
APOC1	6	0.00233746	32	792	1664	4376	1801	5758	14423
LGALS1	6	0.00200876	414	3476	3587	2536	1862	4938	16813
ACP5	6	0.0019799	117	4247	3772	2337	1622	4866	16961
CST3	6	0.00195866	295	2891	3745	3729	2769	4813	18242
CTSA	6	0.00142072	125	645	1195	2519	1756	3471	9711
IFI27	6	0.00125798	10	1099	1018	1044	1374	3065	7610
LAMP1	6	0.00125597	135	1858	2223	2150	1703	3060	11129
B2M	6	0.00125036	192	2703	1448	2661	540	3046	10590
NUPR1	6	0.00124034	71	1726	2230	1636	1232	3021	9916
NPC2;MIR4709	6	0.0010343	133	1510	1464	1456	587	2507	7657
KIAA0930	6	0.000983798	97	2298	2453	1749	1431	2381	10409
HLA-DQA1	6	0.000872363	5	143	279	624	697	2103	3851
CFD	6	0.000788586	17	395	795	1293	637	1894	5031
MAN2B1	6	0.000749704	69	743	1141	1198	1040	1797	5988
CTSZ;AK310046	6	0.000668732	43	683	1236	1450	780	1595	5787
TCN2	6	0.000661918	25	869	983	968	853	1578	5276
SPARC	6	0.000620631	27	934	1134	1124	531	1475	5225
GNS	6	0.000578542	44	861	1061	1232	341	1370	4909
CTSK	6	0.000548879	18	290	386	249	205	1296	2444
HAMP	6	0.000499575	2	184	396	659	477	1173	2891
LRP1;MIR1228	6	0.000488351	32	372	904	1010	730	1145	4193
TREM2	6	0.000467106	12	243	518	741	670	1092	3276
PMEL	6	0.000453077	0	32	105	111	91	1057	1396
MAG;CD22	6	0.000436642	3	97	230	530	180	1016	2056
CD59	6	0.000436642	37	257	375	476	144	1016	2305
TNFSF12-TNFSF13	6	0.000385334	7	182	262	730	486	888	2555

## Sheet: S2B- Sign Gens - C1 vs LT 0.5%
Table S2B: Transcripts enriched in latent CD14+ monocytes
Columns indicate: gene annotation, number of reads in lytic cells (cluster 1), number of viral reads in latent cells (cells in which less than 0.5% of the reads originated from the virus), mean and SD of the number of reads for an indicated gene in the latent cells according to bootstrap analysis (see material and methods), Z-score, false discovery rate (FDR).
Gene	Cluster 1 expr	Viral < 0.5% expr	Viral < 0.5% bootstrap Mean	Viral < 0.5% bootstrap SD	Z-score	FDR
RNA2.7	11452	1212	532.744	27.4889	24.7102	5.69398e-133
GFP	2831	245	131.239	12.2797	9.26416	6.73403e-19
UL30	666	65	31.156	5.7207	5.91606	5.64685e-08

## Sheet: S2C - Sign Gens - C1 vs C2 to 6
Table S2C: Transcripts enriched in latent cells from clusters 2-6 compared to lytic cells A
Columns indicate: gene annotation, number of reads in cluster 1, number of reads in the indicated cluster, mean and SD of the number of reads for each specified gene in the indicated cluster according to bootstrap analysis (see material and methods), Z-score, false discovery rate (FDR).
Cluster 1 vs Cluster 2
Gene	Cluster 1 expr	Cluster 2 expr	Cluster 2 bootstrap Mean	Cluster 2 bootstrap SD	Z-score	FDR
RNA2.7	11452	5822	2029.46	146.683	25.8554	1.45047e-145
UL123	292	92	51.531	7.88233	5.13414	1.4935e-06
Cluster 1 vs Cluster 3
Gene	Cluster 1 expr	Cluster 3 expr	Cluster 3 bootstrap Mean	Cluster 3 bootstrap SD	Z-score	FDR
UL123	292	44	3.207	1.90992	21.3585	2.22809e-99
UL124-UL126	9	4	0.102	0.306088	12.7349	1.29559e-35
anti_RNA2.7	955	42	10.649	3.72393	8.41879	8.68559e-16
UL148	21	4	0.232	0.475818	7.919	4.10019e-14
RNA2.7	11452	303	127.309	23.663	7.42471	1.54842e-12
Cluster 1 vs Cluster 4
Gene	Cluster 1 expr	Cluster 4 expr	Cluster 4 bootstrap Mean	Cluster 4 bootstrap SD	Z-score	FDR
GFP	2831	83	20.083	4.41878	14.2385	3.6182e-44
UL99	1289	31	9.114	3.09493	7.07157	5.19278e-11
UL140	81	6	0.59	0.771035	7.01655	5.19278e-11
UL56	14	2	0.084	0.28111	6.81583	1.60498e-10
RNA2.7	11452	148	81.758	10.0206	6.6106	5.24384e-10
RNA5.0	1304	28	9.395	3.15483	5.89731	4.21808e-08
Cluster 1 vs Cluster 5
Gene	Cluster 1 expr	Cluster 5 expr	Cluster 5 bootstrap Mean	Cluster 5 bootstrap SD	Z-score	FDR
GFP	2831	29	4.179	2.10176	11.8097	2.38381e-30
UL83	23	1	0.026	0.159215	6.11752	3.25517e-08
Cluster 1 vs Cluster 6
Gene	Cluster 1 expr	Cluster 6 expr	Cluster 6 bootstrap Mean	Cluster 6 bootstrap SD	Z-score	FDR
GFP	2831	14	1.886	1.3634	8.88513	1.30277e-09
UL30	666	5	0.398	0.621274	7.40735	3.91423e-08
UL43	43	1	0.026	0.159215	6.11752	7.62918e-07

## Sheet: S2D - MARS-seq CD34 > 1000 Prog
Table S2D: Viral genes detected in latently infected CD34+ HPCs by MARS-seq analysis
The number of reads identified for each of the detected viral genes, in each of the cells. Cell sum- indicates the total number of viral reads per cell. Gene Sum- indicates the total number of reads detected for each viral gene.
Gene	Cell 1	Cell 2	Cell 3	Cell 4	Cell 5	Cell 6	Cell 7	Cell 8	Cell 9	Cell 10	Cell 11	Cell 12	Gene Sum
Cell Sum	1	4	1	1	1	1	2	1	1	2	2	1	18
RNA2.7	0	3	0	1	0	0	2	0	0	0	0	0	6
RNA4.9	0	0	0	0	0	0	0	0	0	0	1	0	1
UL16_UL17	0	0	0	0	0	0	0	0	0	0	1	0	1
UL26	0	0	0	0	0	0	0	0	0	0	0	1	1
UL40	0	1	0	0	0	0	0	0	0	0	0	0	1
anti_UL23	0	0	1	0	0	0	0	0	0	0	0	0	1
RNA5.0	0	0	0	0	0	0	0	1	0	0	0	0	1
UL132	1	0	0	0	0	0	0	0	0	0	0	0	1
UL30	0	0	0	0	0	0	0	0	1	0	0	0	1
UL36_P1_P2	0	0	0	0	1	0	0	0	0	0	0	0	1
UL4_UL5	0	0	0	0	0	0	0	0	0	1	0	0	1
UL99	0	0	0	0	0	0	0	0	0	1	0	0	1
anti_UL88	0	0	0	0	0	1	0	0	0	0	0	0	1

## Sheet: S2E - Sign Gens- C1 vs 10x CD34
Table S2E: Transcripts enriched in latent CD34+ HPCs
Columns indicate: gene annotation, number of reads in lytic cells (cluster 1 in CD14+ analysis), number of viral reads in infected HPCs, mean and SD of the number of reads for an indicated gene in latent CD34+ HPCs according to bootstrap analysis (see material and methods), Z-score, false discovery rate (FDR).
Gene	Cluster 1 expr	10x CD34 expr	10x CD34 bootstrap Mean	10x CD34 bootstrap SD	Z-score	FDR
UL30	666	43	4.676	2.12026	18.0751	1.15967e-71
UL22A	5850	134	40.779	6.82251	13.6637	2.90501e-41
RNA5.0	1304	39	9.168	3.10313	9.61352	9.74491e-21
RNA2.7	11452	129	79.552	9.7318	5.08107	4.34734e-06
